# Supplementary material for: Predicting Physical Time Series Using Dynamic Ridge Polynomial Neural Networks
Source: PLoS One. 2014 Aug 26;9(8):e105766. doi: 10.1371/journal.pone.0105766 (PMC4144909; doi:10.1371/journal.pone.0105766)
Supplement: File S1 — lorenz_original. The Lorenz attractor is a set of three deterministic equations that is used to create a simulated signal. The equations approximate the two-dimensional flow of a fluid heated along the bottom. The Lorenz attractor can be obtained by simultaneously solving the following equations. (TXT) [file pone.0105766.s001.txt]

1.000000
1.079954
1.481545
2.085970
2.856598
3.863816
5.204131
6.717839
8.369822
10.196470
12.239610
14.543078
17.153413
20.119582
23.491292
27.314954
31.624926
36.423864
41.632006
46.550376
48.905539
47.974909
43.189500
34.868110
26.531420
17.233043
8.760696
1.522154
-4.271654
-8.988357
-15.338776
-21.386446
-24.298545
-25.816688
-26.442830
-26.429697
-25.909889
-24.900166
-22.960102
-19.986026
-15.849162
-11.918125
-8.704343
-5.965973
-3.603163
-2.255780
-1.416404
-1.046132
-0.903574
-0.886332
-0.957956
-1.114155
-1.367856
-1.748886
-2.325802
-3.333299
-4.774918
-6.665375
-8.958715
-12.124759
-16.738546
-20.260225
-23.665982
-25.837858
-26.491157
-25.096856
-21.280455
-17.442510
-13.091421
-9.028211
-5.422942
-2.285380
0.496574
1.976517
3.041481
3.768532
4.218853
4.430910
4.450708
4.327737
4.111827
3.859062
3.637471
3.559714
3.539611
3.575380
3.698143
3.967669
4.463658
5.294463
6.600604
8.548926
11.340288
15.269669
19.954469
23.629987
26.965951
28.906162
29.066086
26.628917
21.745762
16.195044
11.282879
6.921863
3.120521
-0.133387
-3.073155
-4.929395
-6.067098
-6.756337
-7.100616
-7.184788
-7.091323
-6.906613
-6.761009
-6.692650
-6.720237
-6.883054
-7.283673
-8.057997
-9.395949
-11.572737
-15.020830
-18.104510
-21.171996
-23.200164
-23.906877
-22.842374
-19.537832
-16.223607
-12.471140
-8.961436
-5.837634
-3.102996
-0.595696
0.150905
0.733187
1.164248
1.506278
1.724463
1.814641
1.787707
1.660891
1.450724
1.175765
0.854024
0.500413
0.123198
-0.287441
-0.774800
-1.275309
-1.808823
-2.442756
-3.243503
-4.286615
-5.669229
-7.526388
-10.063214
-13.600648
-18.270771
-23.119347
-27.946198
-31.457806
-33.145099
-32.636038
-29.160449
-23.070968
-16.635807
-10.942078
-5.929918
-1.620568
1.958886
4.869409
8.089201
9.678174
10.588092
11.027466
11.131749
11.024103
10.833962
10.736195
10.748938
10.971672
11.548663
12.663418
14.603880
16.760795
18.180885
18.676510
17.839728
16.026504
13.444857
10.915889
8.626754
6.614371
4.895410
4.018910
3.672293
3.723277
4.054228
4.694419
5.804446
8.080808
11.436598
14.483500
17.759219
20.030549
21.145434
20.885333
18.597625
15.977861
12.844538
9.822451
7.109000
4.725563
2.595671
1.731961
1.203075
0.968848
0.902561
0.942398
1.070260
1.293403
1.633209
2.134298
2.906041
4.460917
6.698230
9.157454
12.471194
17.070048
20.360959
23.435776
25.331890
25.711521
23.935720
19.867739
15.189106
11.036368
7.325288
4.063979
1.221100
-0.373802
-1.598064
-2.464355
-3.104051
-3.508546
-3.701132
-3.717102
-3.596647
-3.379489
-3.108943
-2.834192
-2.628850
-2.555218
-2.534049
-2.547298
-2.611726
-2.766407
-3.063069
-3.571463
-4.383110
-5.607764
-7.370769
-9.811006
-13.191429
-17.851960
-22.657904
-26.428842
-29.653472
-31.311025
-30.922355
-27.685840
-21.949331
-15.981853
-10.690951
-6.020771
-1.988094
1.405239
4.278691
6.701523
8.070651
8.871562
9.260837
9.351790
9.250717
9.070380
8.959289
8.968398
9.142295
9.608262
10.531829
12.150357
14.883442
17.227605
19.378563
20.627405
20.653204
18.800925
16.366007
13.316413
10.340659
7.659112
5.298684
3.219972
2.237780
1.657989
1.422206
1.382632
1.474545
1.686737
2.036501
2.569771
3.407800
5.127885
7.669231
10.543297
14.730174
18.183391
21.674414
23.981659
24.899745
24.041848
20.833121
17.400865
13.399508
9.605202
6.218267
3.253433
0.619377
-0.018058
-0.576272
-1.276899
-1.925230
-2.411932
-2.714630
-2.844318
-2.825400
-2.687451
-2.458734
-2.169832
-1.852083
-1.537070
-1.285831
-1.128209
-1.046340
-1.021567
-1.017956
-1.032191
-1.074497
-1.163058
-1.321760
-1.582208
-1.983706
-2.571353
-3.386009
-4.477152
-5.941444
-7.919569
-10.628195
-14.317675
-18.938490
-23.784035
-28.728823
-33.083432
-35.550441
-35.813740
-32.988310
-27.281737
-21.539170
-15.065533
-9.085126
-3.865107
0.530337
3.989789
8.183367
11.073334
12.612581
13.448700
13.793156
13.799915
13.610706
13.403901
13.294898
13.344541
13.671425
14.384144
15.425459
16.069007
15.980304
14.586507
13.009345
11.190563
9.489090
8.029125
6.898487
6.502606
6.798826
7.607244
9.057527
11.348636
13.937952
15.923059
17.088279
17.267067
16.026441
14.306642
12.158759
10.036928
8.139590
6.518745
5.339593
4.989081
5.213033
5.824229
6.946897
9.028279
11.811752
14.365671
16.933958
18.656660
19.333478
18.606205
16.721841
13.925117
11.202561
8.729555
6.540363
4.646279
3.536177
2.987633
2.877344
3.020344
3.384483
4.017227
5.083414
7.399443
11.352482
14.744207
17.612587
20.313740
21.987717
22.360214
20.854074
18.240163
14.685404
11.254276
8.153387
5.407387
2.998020
1.527186
0.745636
0.311460
0.071824
-0.056474
-0.155752
-0.237646
-0.293014
-0.310195
-0.286488
-0.224017
-0.127775
-0.008831
0.112479
0.248913
0.455389
0.752813
1.181491
1.843614
2.953991
4.366150
5.929243
7.902178
10.580550
14.499625
19.184570
22.773543
26.053743
27.990429
28.214084
25.957052
21.286738
15.955129
11.233846
7.035167
3.366937
0.210920
-2.201221
-3.944955
-5.080856
-5.797987
-6.182822
-6.308564
-6.246945
-6.071853
-5.866004
-5.766747
-5.732557
-5.776688
-5.953221
-6.355780
-7.109543
-8.388561
-10.433655
-13.576159
-17.995053
-21.023003
-23.699133
-25.187542
-25.096977
-22.606714
-19.282887
-15.066629
-11.019597
-7.386185
-4.190006
-1.399160
0.138112
1.313763
2.099642
2.699329
3.088270
3.279988
3.303063
3.192188
2.981709
2.708080
2.411057
2.135108
1.963887
1.903531
1.886495
1.894907
1.940001
2.050402
2.263896
2.631135
3.218440
4.105389
5.382325
7.119000
9.491488
12.771559
17.271888
22.094312
26.935402
30.773626
32.828610
32.807745
29.834132
24.211266
17.641816
11.856775
6.752851
2.341825
-1.350576
-4.275101
-7.140298
-9.039104
-10.168186
-10.768053
-10.986265
-10.946801
-10.773474
-10.621696
-10.593835
-10.732763
-11.172907
-12.081520
-13.696658
-15.625008
-17.493952
-18.624875
-18.727777
-17.226733
-15.200308
-12.660015
-10.167371
-7.927098
-5.975071
-4.317029
-3.691264
-3.490847
-3.613493
-4.000787
-4.704599
-5.928491
-8.735315
-12.164047
-15.154707
-18.280301
-20.441343
-21.435352
-20.985865
-18.462531
-15.729845
-12.533825
-9.491364
-6.767539
-4.377874
-2.212251
-1.434273
-0.949456
-0.727447
-0.654453
-0.672404
-0.761286
-0.924925
-1.177841
-1.547496
-2.087932
-2.943767
-4.564253
-6.576127
-8.903706
-12.068504
-16.682633
-20.155989
-23.501723
-25.630883
-26.251500
-24.825929
-21.002431
-17.198647
-12.906610
-8.906240
-5.357885
-2.268859
0.486462
1.877929
2.881015
3.571524
3.999383
4.198544
4.211757
4.085597
3.866572
3.606781
3.368269
3.264322
3.230428
3.235359
3.295230
3.455230
3.776442
4.341273
5.260224
6.670612
8.731233
11.641293
15.706335
20.424059
25.082420
28.265892
29.785381
29.336988
26.147393
21.913328
16.573481
11.520688
7.018231
3.095454
-0.251390
-3.188415
-5.330816
-6.584625
-7.340765
-7.723896
-7.828444
-7.744231
-7.565206
-7.436578
-7.376424
-7.410108
-7.598262
-8.054754
-8.930530
-10.439437
-12.907210
-16.056523
-18.787560
-21.269396
-22.698980
-22.752545
-20.685542
-17.858613
-14.254424
-10.764118
-7.619506
-4.844660
-2.403042
-1.082456
-0.363683
0.011846
0.303782
0.509951
0.679253
0.783373
0.812712
0.769324
0.659971
0.493425
0.282862
0.046079
-0.189024
-0.431314
-0.812059
-1.426635
-2.350360
-3.453256
-4.688473
-6.234006
-8.281492
-11.101395
-15.167299
-19.897830
-24.570576
-27.864711
-29.511361
-29.246252
-26.254989
-20.876578
-15.364530
-10.466171
-6.130360
-2.370183
0.835389
3.865801
5.595175
6.654874
7.274194
7.557335
7.593213
7.469611
7.280734
7.179962
7.137483
7.178289
7.375239
7.840928
8.725164
10.240185
12.704779
16.709220
19.415119
21.801855
23.114727
22.982772
20.629086
17.684985
14.031633
10.496226
7.316603
4.515748
2.045663
0.802916
0.130633
-0.270651
-0.584615
-0.850040
-1.043148
-1.144249
-1.151746
-1.074155
-0.921306
-0.705793
-0.442717
-0.149206
0.152139
0.408991
0.870867
1.601850
2.522847
3.497830
4.669992
6.186039
8.212693
11.003790
14.971836
19.713078
24.468094
28.233280
30.318647
30.527253
28.051595
23.017725
17.029194
11.754787
7.081720
3.016421
-0.437994
-3.386221
-5.906055
-7.277003
-8.094038
-8.508227
-8.625339
-8.544036
-8.367465
-8.259416
-8.207151
-8.242762
-8.451651
-8.959285
-9.931464
-11.607649
-14.389085
-17.013425
-19.591442
-21.281431
-21.775356
-20.577443
-17.365959
-13.759381
-10.536810
-7.640258
-5.085819
-2.834176
-1.682475
-0.934601
-0.575525
-0.422124
-0.373609
-0.387861
-0.450912
-0.566848
-0.747040
-1.010205
-1.386668
-1.934826
-2.822141
-4.394162
-6.234939
-8.400269
-11.320108
-15.769360
-20.389830
-23.413948
-25.826092
-26.836471
-25.947340
-22.554574
-18.795948
-14.345162
-10.091680
-6.296856
-2.984103
-0.098877
1.673838
2.969011
3.848372
4.418059
4.720905
4.806450
4.727625
4.538802
4.298706
4.078706
3.996778
3.974818
4.013831
4.149906
4.449935
5.003262
5.931832
7.395124
9.585284
12.740883
17.246829
21.898151
25.675222
27.847921
28.343256
26.540733
22.228214
17.982524
13.216710
8.793833
4.887213
1.510617
-1.426237
-3.727262
-4.958840
-5.741781
-6.178063
-6.342390
-6.306915
-6.145541
-5.939058
-5.821927
-5.777288
-5.815406
-5.981426
-6.367956
-7.098472
-8.344482
-10.344132
-13.425708
-17.837320
-20.869451
-23.568287
-25.092859
-25.056244
-22.628112
-19.329611
-15.120460
-11.081784
-7.454730
-4.262711
-1.475384
0.061301
1.237307
2.013077
2.612101
3.004956
3.202592
3.232055
3.126933
2.920738
2.648659
2.348873
2.063305
1.870504
1.780489
1.762903
1.770468
1.812313
1.914983
2.113714
2.455678
3.002589
3.828502
5.017460
6.631667
8.827547
11.868879
16.025489
20.799527
25.666432
30.103585
32.750003
33.423291
31.460822
26.637043
21.494813
15.541181
9.954799
5.035360
0.831151
-2.624464
-6.042024
-8.671526
-10.113609
-10.925783
-11.290936
-11.342386
-11.205074
-11.060558
-10.960535
-10.951295
-11.136249
-11.656643
-12.687806
-14.493988
-16.569046
-17.951343
-18.434556
-17.610784
-15.841514
-13.330383
-10.865841
-8.636305
-6.680425
-5.019249
-4.206112
-3.920899
-4.029338
-4.435213
-5.192781
-6.533443
-9.632074
-12.886380
-15.638010
-18.366424
-20.185386
-20.853247
-19.973652
-17.119368
-13.723517
-10.693230
-7.961562
-5.549875
-3.434438
-2.317690
-1.649076
-1.371351
-1.304341
-1.370621
-1.551582
-1.859551
-2.330365
-3.052578
-4.345684
-6.258481
-8.810692
-12.045672
-16.627711
-19.804297
-22.768487
-24.601129
-24.962403
-23.217934
-19.243842
-14.787496
-10.820229
-7.271258
-4.150119
-1.418766
0.045753
1.157343
1.864345
2.412643
2.770737
2.946187
2.962800
2.851108
2.641054
2.364281
2.054134
1.745188
1.498275
1.350791
1.283516
1.270293
1.275024
1.303773
1.375472
1.515193
1.756303
2.142373
2.725787
3.566045
4.704763
6.235676
8.308458
11.160118
15.046408
19.743487
24.620951
29.520900
33.187967
34.944840
34.378539
30.732637
24.358664
17.437400
11.327269
5.960634
1.362367
-2.414740
-5.578645
-8.762408
-10.841342
-12.051857
-12.676868
-12.886405
-12.820401
-12.616453
-12.468947
-12.416188
-12.554513
-13.016885
-13.949469
-15.443166
-16.531372
-16.899318
-16.138621
-14.642104
-12.580022
-10.541347
-8.714696
-7.153596
-5.978187
-5.613652
-5.879009
-6.586054
-7.882481
-10.202920
-12.679100
-15.370899
-17.352295
-18.387525
-18.269819
-16.497518
-14.416316
-11.947719
-9.582760
-7.472044
-5.650567
-4.271892
-3.783927
-3.813071
-4.132810
-4.765532
-5.865644
-8.082036
-11.438028
-14.435088
-17.646868
-19.890461
-20.990865
-20.724899
-18.448522
-15.852985
-12.756373
-9.774402
-7.097913
-4.748111
-2.645830
-1.815813
-1.319213
-1.109779
-1.067016
-1.135369
-1.302941
-1.581800
-2.002442
-2.634024
-3.690374
-5.785070
-8.162793
-11.088857
-15.593057
-19.043616
-22.455270
-24.681413
-25.471765
-24.375666
-20.904604
-17.312250
-13.186368
-9.306051
-5.851721
-2.834689
-0.148448
1.108281
2.039067
2.696020
3.135429
3.368325
3.423085
3.335054
3.140423
2.876514
2.584604
2.311213
2.140040
2.082790
2.068579
2.089948
2.162187
2.320304
2.610521
3.094912
3.852622
4.975616
6.555441
8.708910
11.698073
15.795068
20.562177
25.398610
29.594352
32.035811
32.530350
30.363494
25.429236
20.387247
14.651585
9.315318
4.624170
0.618798
-2.685745
-6.441688
-8.456999
-9.617096
-10.248206
-10.495492
-10.479157
-10.318150
-10.184161
-10.116430
-10.166137
-10.443393
-11.096419
-12.320877
-14.433510
-16.453597
-18.281929
-19.284243
-19.135871
-17.229943
-14.993616
-12.316766
-9.734911
-7.423349
-5.410101
-3.731267
-3.129666
-2.904891
-2.967314
-3.252139
-3.782815
-4.668393
-6.328417
-9.334579
-13.489706
-16.487289
-19.501376
-21.554154
-22.375103
-21.594588
-18.678039
-15.695217
-12.291924
-9.093678
-6.240384
-3.738546
-1.809805
-0.914442
-0.414592
-0.135680
0.010548
0.121589
0.198900
0.255527
0.278171
0.262591
0.210273
0.125084
0.016721
-0.096614
-0.219205
-0.406470
-0.676958
-1.064251
-1.642763
-2.694966
-3.882500
-5.367264
-7.173957
-9.576008
-12.981065
-17.643688
-22.301480
-25.884859
-27.876863
-28.159122
-26.009187
-21.428088
-16.088014
-11.366724
-7.166430
-3.493758
-0.332202
2.083272
3.834372
4.977303
5.702887
6.096316
6.229726
6.173849
6.001452
5.793334
5.684521
5.645305
5.686041
5.854605
6.242436
6.971622
8.211608
10.196229
13.243261
17.672485
20.772993
23.582641
25.231467
25.337843
23.112627
19.816956
15.505258
11.386562
7.686582
4.427339
1.585821
-0.051739
-1.306565
-2.138316
-2.776634
-3.195537
-3.409247
-3.447611
-3.346762
-3.143057
-2.874677
-2.583889
-2.318950
-2.166885
-2.122949
-2.115981
-2.143940
-2.228893
-2.408128
-2.731162
-3.264310
-4.090979
-5.307099
-7.002670
-9.321330
-12.533763
-16.949348
-21.756629
-26.568574
-30.286802
-32.244621
-32.150727
-29.142827
-23.534928
-17.171254
-11.553945
-6.594893
-2.307630
1.289372
4.190662
6.845156
8.599006
9.641956
10.190650
10.380845
10.330046
10.157362
10.012487
9.993169
10.133817
10.565504
11.454079
13.034699
15.772674
17.993992
19.265857
19.456476
17.984823
15.853274
13.114748
10.428346
8.005449
5.878886
4.033074
3.196734
2.801354
2.748647
2.923502
3.313077
3.973097
5.089717
7.744558
11.659846
15.059333
17.936132
20.618648
22.255109
22.563264
20.923944
18.241299
14.647911
11.175772
8.039809
5.264815
2.829160
1.371729
0.594700
0.169532
-0.047352
-0.219119
-0.360208
-0.471119
-0.531268
-0.533574
-0.480221
-0.375508
-0.228220
-0.052689
0.127815
0.301805
0.569942
0.962897
1.570352
2.569982
3.851404
5.250739
6.992059
9.317412
12.589363
17.253690
21.967628
25.945209
28.270618
28.899690
27.258155
23.037611
18.731637
13.823954
9.239446
5.183853
1.678193
-1.337821
-3.518165
-5.040638
-6.013139
-6.584712
-6.843933
-6.870248
-6.743135
-6.547203
-6.418225
-6.363761
-6.398867
-6.570019
-6.977329
-7.753971
-9.085978
-11.238730
-14.609582
-17.886796
-21.243397
-23.484661
-24.389596
-23.576053
-20.454739
-17.122717
-13.241536
-9.561613
-6.275615
-3.396882
-0.827272
0.247488
1.055804
1.582789
1.980260
2.223474
2.317386
2.280306
2.135351
1.904606
1.611859
1.279896
0.927852
0.567159
0.247143
-0.022638
-0.235429
-0.407396
-0.602500
-0.835743
-1.124924
-1.494757
-1.977303
-2.613964
-3.459314
-4.587004
-6.099036
-8.142109
-10.942216
-14.745717
-19.360772
-24.203171
-29.166787
-33.654491
-36.229605
-36.568670
-33.804734
-28.096216
-22.236977
-15.581374
-9.413469
-4.027404
0.507069
4.065389
8.213249
11.508480
13.186039
14.101828
14.491791
14.518490
14.327375
14.096696
13.954668
13.955948
14.204838
14.771236
15.454906
15.688448
15.063082
13.818025
12.108695
10.433598
8.964924
7.776404
7.112672
7.223078
7.927086
9.229191
11.218834
13.485707
15.306864
16.398845
16.561660
15.392690
13.792137
11.819847
9.895899
8.191317
6.769611
5.886480
5.788738
6.217359
7.126861
8.746613
11.532764
13.844461
16.148830
17.722032
18.319005
17.559610
15.833019
13.356286
10.907690
8.685706
6.732971
5.073707
4.242592
3.949284
4.056120
4.462482
5.222127
6.566114
9.650718
12.879927
15.623663
18.340572
20.147007
20.803970
19.911496
17.051278
13.675052
10.659577
7.941481
5.542450
3.438013
2.338809
1.684299
1.415357
1.356088
1.431509
1.625072
1.950940
2.448977
3.220581
4.671272
6.620896
9.212129
12.634926
17.202188
20.267965
23.036517
24.662878
24.773191
22.583759
19.393711
15.240142
11.257342
7.675707
4.518319
1.759471
0.178346
-0.805007
-1.560124
-2.159913
-2.580844
-2.817755
-2.888663
-2.821157
-2.644975
-2.389570
-2.086528
-1.768005
-1.467264
-1.263687
-1.149605
-1.101517
-1.094681
-1.105900
-1.143668
-1.226657
-1.379115
-1.633261
-2.029906
-2.616453
-3.441506
-4.547519
-6.032424
-8.039683
-10.791975
-14.541765
-19.188352
-24.046697
-28.982490
-33.123137
-35.374236
-35.392939
-32.294771
-26.377800
-20.648533
-14.288575
-8.453081
-3.374008
0.886695
4.207389
8.727216
11.186067
12.537742
13.251219
13.513640
13.472086
13.266801
13.093457
13.009448
13.101902
13.494706
14.309023
15.481597
16.241982
16.267463
15.000511
13.431792
11.552459
9.749221
8.176788
6.906932
6.269139
6.374689
6.990805
8.174134
10.188773
12.992163
15.418442
17.009115
17.679429
17.103435
15.542842
13.228406
10.934137
8.851681
7.028347
5.504165
4.706438
4.648406
4.976140
5.680084
6.938917
9.427552
12.341048
14.950597
17.534266
19.238340
19.851021
18.973351
16.956382
14.035057
11.192002
8.611525
6.325755
4.338442
3.160495
2.529460
2.341629
2.394267
2.630513
3.065550
3.770104
4.976570
7.988349
11.668534
16.275418
19.091896
21.605556
23.051761
23.068010
20.903143
17.998680
14.315785
10.750201
7.538692
4.705797
2.213747
0.876140
0.161323
-0.251763
-0.576409
-0.851727
-1.055769
-1.166906
-1.182650
-1.111173
-0.962729
-0.749764
-0.487319
-0.192184
0.114562
0.388201
0.836432
1.555142
2.462286
3.419734
4.567813
6.050409
8.029260
10.747086
14.617066
19.348338
24.116751
28.044860
30.286126
30.678693
28.503003
23.698563
18.972300
13.675291
8.773495
4.462466
0.768499
-2.343384
-4.934889
-6.706848
-7.800016
-8.418382
-8.682863
-8.695105
-8.555667
-8.375382
-8.298704
-8.337478
-8.554780
-9.077850
-10.075449
-11.792613
-14.648823
-17.221771
-19.696048
-21.266977
-21.624434
-20.204293
-17.733880
-14.377057
-11.127579
-8.190014
-5.589662
-3.309125
-1.955527
-1.231863
-0.777461
-0.568384
-0.494389
-0.500284
-0.565354
-0.691534
-0.890131
-1.181427
-1.600540
-2.221224
-3.294807
-4.775350
-6.678402
-8.989731
-12.176192
-16.798342
-20.336739
-23.756871
-25.935620
-26.588849
-25.185390
-21.352974
-17.496125
-13.122313
-9.037680
-5.413772
-2.260791
0.531030
2.039543
3.123316
3.860730
4.316048
4.529848
4.549582
4.426002
4.210335
3.960514
3.747384
3.681466
3.667479
3.709175
3.844913
4.137819
4.672343
5.563328
6.959136
9.035769
12.008841
16.209229
20.897320
24.355985
27.324640
28.867957
28.535415
25.524398
21.477729
16.347461
11.483748
7.142805
3.351852
0.100898
-2.826939
-4.668411
-5.803518
-6.497981
-6.851118
-6.944711
-6.858333
-6.674902
-6.491560
-6.431265
-6.475169
-6.664429
-7.102511
-7.927699
-9.333985
-11.599411
-15.152456
-18.318074
-21.472526
-23.555429
-24.293132
-23.239824
-19.910650
-16.532127
-12.686028
-9.080891
-5.871066
-3.062315
-0.513024
0.361085
1.033769
1.532641
1.906361
2.131401
2.212458
2.167055
2.017027
1.783381
1.488696
1.154271
0.797229
0.425547
0.071459
-0.179270
-0.415267
-0.657000
-0.936724
-1.275433
-1.701602
-2.252614
-2.976515
-3.936304
-5.217168
-6.938545
-9.277145
-12.497686
-16.875855
-21.652888
-26.569614
-31.454930
-34.608210
-35.714850
-34.198125
-29.616584
-24.133590
-17.516606
-11.304320
-5.828822
-1.145770
2.678886
5.994859
9.301999
11.453303
12.698348
13.336695
13.546203
13.471761
13.254322
13.103222
13.030032
13.144005
13.569066
14.424828
15.564567
16.264151
16.200438
14.811452
13.199570
11.319329
9.546198
8.011258
6.791468
6.263737
6.450414
7.135116
8.413027
10.559393
13.366456
15.673411
17.137400
17.659522
16.838012
15.198062
12.925374
10.663083
8.616572
6.834649
5.355926
4.752074
4.664954
4.967341
5.641824
6.851448
9.201288
12.140399
14.761069
17.383519
19.137393
19.811084
19.034716
16.381087
13.289773
10.518690
8.019622
5.820261
3.904211
2.981869
2.507118
2.388069
2.489483
2.777070
3.278936
4.092422
5.575327
8.190816
11.814294
15.378027
18.327636
21.084731
22.780166
23.117717
21.485645
18.711388
14.954714
11.343237
8.083626
5.198935
2.669450
1.111151
0.304958
-0.094973
-0.416191
-0.688581
-0.911434
-1.052401
-1.102009
-1.064053
-0.948070
-0.764442
-0.527023
-0.251998
0.040599
0.315221
0.680920
1.351964
2.225901
3.182216
4.287561
5.688804
7.542832
10.069739
13.673223
18.369842
23.142300
27.320679
29.795698
30.483970
28.797714
24.419898
19.836470
14.558542
9.609276
5.235008
1.466889
-1.718723
-4.416291
-6.278687
-7.427881
-8.093426
-8.397200
-8.438810
-8.315411
-8.132053
-8.040670
-8.028699
-8.144374
-8.493557
-9.218688
-10.516424
-12.686344
-16.316357
-18.778322
-20.889474
-21.964600
-21.625731
-19.169803
-16.390601
-13.070511
-9.870185
-6.998460
-4.474536
-2.219897
-1.269258
-0.637451
-0.371952
-0.205928
-0.132126
-0.111142
-0.119995
-0.151374
-0.209485
-0.302659
-0.442876
-0.646281
-0.935456
-1.346604
-1.956195
-3.058184
-4.405365
-6.117048
-8.198711
-11.016547
-15.250524
-19.906715
-23.149727
-25.905147
-27.305053
-26.910915
-23.952827
-20.190221
-15.503335
-11.026139
-7.021854
-3.516898
-0.485373
1.591376
3.121731
4.162206
4.843487
5.223617
5.360552
5.313907
5.145157
4.920034
4.719361
4.660489
4.651591
4.709957
4.892929
5.282143
5.987606
7.160341
8.998739
11.749159
15.761042
20.332232
23.437088
25.981393
27.142618
26.446906
23.213019
19.435152
14.870803
10.502707
6.601366
3.192569
0.236532
-1.692787
-3.105680
-4.062491
-4.683998
-5.021205
-5.128460
-5.062612
-4.882225
-4.650514
-4.445168
-4.383448
-4.370439
-4.418501
-4.577970
-4.923800
-5.556545
-6.613925
-8.276606
-10.765415
-14.371337
-18.961830
-22.400736
-25.522641
-27.348850
-27.496492
-25.168257
-20.506293
-15.405484
-10.873515
-6.841072
-3.317192
-0.273029
1.853759
3.408121
4.452515
5.125161
5.491425
5.613465
5.554266
5.378679
5.157507
5.008598
4.952048
4.948085
5.019578
5.231136
5.671951
6.462812
7.770023
9.812799
12.870909
17.384018
20.818502
24.082205
26.124241
26.621477
24.974587
20.934132
17.020104
12.655138
8.609107
5.028836
1.918206
-0.866692
-2.569096
-3.500625
-4.124740
-4.479556
-4.610038
-4.565880
-4.398866
-4.162693
-3.920859
-3.788136
-3.742004
-3.735187
-3.780654
-3.924411
-4.231494
-4.789105
-5.715828
-7.164466
-9.316255
-12.395814
-16.757995
-21.441854
-24.779851
-27.534170
-28.819223
-28.147645
-24.812009
-20.728520
-15.718418
-10.947213
-6.693190
-2.986014
0.193204
3.170114
4.812052
5.841411
6.459018
6.755076
6.808598
6.697894
6.505435
6.357693
6.289754
6.315791
6.467885
6.842439
7.567199
8.819744
10.852351
14.033658
17.440743
21.029903
23.423679
24.477716
23.867559
20.928225
17.644357
13.738463
9.989069
6.632536
3.687982
1.083820
-0.180311
-1.111939
-1.663623
-2.078023
-2.331784
-2.431319
-2.396322
-2.251281
-2.019575
-1.726360
-1.396024
-1.049845
-0.703002
-0.422350
-0.202782
-0.024270
0.078216
0.174298
0.279313
0.404041
0.555600
0.745752
0.990794
1.311772
1.735883
2.298873
3.048455
4.049165
5.389713
7.195171
9.650262
12.985110
17.383592
22.072658
26.970985
31.988433
36.107681
38.185314
37.766256
34.064675
27.417867
19.492131
12.542780
6.458584
1.261869
-2.954865
-6.472752
-10.703880
-13.455122
-15.004396
-15.811277
-16.100607
-16.038529
-15.772973
-15.540508
-15.333195
-15.240465
-15.293666
-15.344604
-14.952015
-13.503752
-11.726908
-10.260567
-9.018561
-8.103123
-7.832213
-8.326192
-9.377858
-10.987795
-12.864740
-14.467556
-15.466171
-15.625459
-14.582981
-13.162857
-11.442092
-9.791130
-8.358084
-7.233224
-6.762843
-7.025488
-7.820065
-9.243187
-11.423441
-13.839503
-15.707014
-16.791319
-16.899922
-15.611900
-13.913760
-11.840808
-9.827983
-8.040799
-6.536282
-5.554895
-5.371074
-5.707065
-6.474719
-7.860729
-10.419900
-12.940858
-15.663981
-17.681871
-18.728206
-18.593034
-16.756334
-14.607216
-12.054542
-9.606061
-7.417449
-5.520675
-4.028395
-3.523683
-3.403009
-3.575032
-4.007464
-4.768594
-6.107278
-9.692873
-13.234816
-16.089332
-18.935427
-20.865049
-21.604874
-20.770337
-17.879354
-15.019298
-11.808208
-8.810798
-6.142340
-3.804712
-2.179516
-1.365889
-0.852961
-0.615755
-0.528358
-0.527711
-0.589482
-0.714059
-0.912230
-1.204032
-1.624532
-2.247537
-3.323283
-4.817667
-6.740658
-9.077277
-12.307259
-16.928070
-20.428100
-23.787063
-25.913773
-26.511429
-25.026963
-21.131495
-17.269887
-12.919634
-8.868904
-5.278170
-2.155007
0.624220
2.078575
3.121139
3.832521
4.267728
4.466525
4.475636
4.345087
4.125144
3.873086
3.658816
3.592144
3.577769
3.618261
3.750285
4.035364
4.555752
5.423222
6.781994
8.802741
11.693149
15.765827
20.456733
24.029263
27.188920
28.944864
28.876292
26.122144
20.994618
15.559224
10.730944
6.449502
2.726346
-0.459759
-3.465802
-5.128486
-6.161340
-6.773235
-7.059386
-7.102535
-6.984631
-6.792692
-6.665220
-6.610533
-6.646385
-6.823672
-7.246211
-8.052081
-9.434837
-11.674339
-15.210890
-18.298350
-21.348674
-23.354066
-24.024531
-22.892678
-19.518509
-16.168295
-12.392002
-8.867362
-5.732565
-2.989244
-0.464714
0.300020
0.890789
1.333610
1.668847
1.870624
1.940276
1.892086
1.744721
1.516319
1.226646
0.894209
0.533363
0.149264
-0.285593
-0.732356
-1.159946
-1.628063
-2.193211
-2.910630
-3.846116
-5.084751
-6.743192
-8.992645
-12.114091
-16.384449
-21.174410
-26.055593
-30.519423
-33.178462
-33.835249
-31.811373
-26.906717
-21.680411
-15.632846
-9.961844
-4.971442
-0.712382
2.773455
6.255925
9.004717
10.490060
11.324034
11.698532
11.751326
11.610635
11.456760
11.354210
11.355617
11.571263
12.145096
13.255227
15.187086
16.893330
17.859132
17.848357
16.303060
14.388892
12.069778
9.818704
7.811833
6.090566
4.821255
4.401424
4.524565
4.983680
5.847359
7.407592
11.036366
13.785502
16.740871
18.928830
20.049680
19.893862
17.868707
15.479168
12.605314
9.825002
7.328336
5.141090
3.199833
2.471444
2.100931
2.013946
2.112547
2.372397
2.816895
3.520803
4.728519
7.579176
10.890025
15.536184
18.578151
21.463527
23.301022
23.765885
22.300473
18.664971
14.510774
10.810991
7.492982
4.568014
1.998649
0.616407
-0.084671
-0.637100
-1.052868
-1.392655
-1.616364
-1.716225
-1.700754
-1.585945
-1.387187
-1.122092
-0.808206
-0.460710
-0.089856
0.304423
0.823801
1.392932
1.986319
2.683305
3.562355
4.708541
6.231005
8.284305
11.113106
15.041585
19.785481
24.634525
29.178743
31.936318
32.785507
31.144483
26.643870
21.688380
15.867363
10.365115
5.504493
1.331412
-2.132864
-5.216104
-7.912153
-9.378763
-10.218887
-10.614645
-10.694406
-10.577396
-10.390804
-10.303512
-10.329188
-10.566320
-11.159346
-12.295201
-14.266223
-16.726650
-18.409164
-19.153204
-18.649387
-16.332248
-14.002504
-11.383666
-8.939353
-6.773868
-4.904607
-3.584052
-3.168706
-3.167464
-3.412605
-3.910667
-4.755429
-6.292790
-9.333448
-13.555627
-16.450583
-19.326023
-21.279242
-22.016614
-21.141781
-18.175148
-15.232971
-11.923964
-8.833553
-6.081633
-3.669826
-1.956884
-1.106620
-0.545787
-0.315565
-0.172789
-0.110932
-0.095260
-0.105625
-0.136582
-0.192824
-0.282745
-0.418183
-0.614931
-0.894828
-1.292222
-1.877294
-2.897788
-4.585390
-6.366137
-8.526443
-11.479306
-15.905000
-20.556415
-23.698398
-26.256487
-27.404694
-26.661294
-23.360970
-19.527069
-14.905794
-10.485553
-6.539582
-3.094363
-0.111432
1.890122
3.347967
4.327036
4.955127
5.290713
5.392458
5.320675
5.137450
4.910884
4.727611
4.683660
4.703142
4.815911
5.092444
5.627811
6.552078
8.041400
10.319367
13.672384
18.224168
21.640799
24.802218
26.710302
27.006887
24.986696
20.608766
15.590014
11.142399
7.178164
3.704531
0.695803
-1.305356
-2.794081
-3.820700
-4.506696
-4.899824
-5.052511
-5.020174
-4.860297
-4.632951
-4.410355
-4.314941
-4.285545
-4.322221
-4.459260
-4.767419
-5.341077
-6.309445
-7.843427
-10.152440
-13.502238
-18.090646
-21.707295
-25.136399
-27.264993
-27.772753
-26.041027
-21.833884
-17.701824
-13.067331
-8.765563
-4.962772
-1.669790
1.218053
3.323699
4.461328
5.197100
5.610585
5.766680
5.730199
5.567770
5.351020
5.196484
5.136717
5.130167
5.199811
5.411529
5.856738
6.659140
7.989608
10.075588
13.212631
17.709504
21.015790
24.085006
25.951382
26.259583
24.324694
20.081139
15.270784
11.000681
7.189981
3.846516
0.939042
-0.821338
-2.150027
-3.081161
-3.731409
-4.120213
-4.285107
-4.270729
-4.124817
-3.895260
-3.637039
-3.416854
-3.343752
-3.325795
-3.360771
-3.478506
-3.735482
-4.206988
-4.995174
-6.231859
-8.072510
-10.702602
-14.387233
-19.063334
-23.758491
-27.366406
-29.339771
-29.492800
-27.007452
-22.050901
-16.381415
-11.368272
-6.920653
-3.047102
0.260539
3.197717
5.218769
6.426176
7.154708
7.520836
7.615677
7.526650
7.345366
7.212980
7.151744
7.184845
7.367391
7.809983
8.659322
10.122384
12.508759
16.375865
19.120661
21.597543
23.026916
23.051695
20.908682
18.012999
14.332318
10.771771
7.565452
4.737155
2.249483
0.907926
0.189389
-0.210530
-0.526579
-0.795982
-0.999963
-1.114832
-1.136541
-1.072147
-0.931532
-0.726503
-0.471792
-0.184226
0.114584
0.378746
0.805001
1.528264
2.466154
3.446021
4.608601
6.106196
8.104674
10.852275
14.767955
19.502730
24.259184
28.075784
30.214209
30.493015
28.141492
23.209019
17.197640
11.915284
7.234030
3.157832
-0.309468
-3.266757
-5.827654
-7.202730
-8.023629
-8.441881
-8.562660
-8.483955
-8.308033
-8.198073
-8.143153
-8.173913
-8.372044
-8.860911
-9.803126
-11.432186
-14.132174
-16.798268
-19.467612
-21.261944
-21.874498
-20.861138
-17.795451
-14.106451
-10.832313
-7.886524
-5.284147
-2.996702
-1.732665
-0.909841
-0.580955
-0.381978
-0.298078
-0.282930
-0.312933
-0.384253
-0.504168
-0.685506
-0.947650
-1.321079
-1.864008
-2.744788
-4.278455
-6.063518
-8.162848
-10.978157
-15.216856
-19.853946
-23.017455
-25.668771
-26.967209
-26.466274
-23.429969
-19.714135
-15.147305
-10.776019
-6.866689
-3.445403
-0.478911
1.457390
2.886769
3.862109
4.506531
4.866610
4.994138
4.943988
4.772905
4.540922
4.320681
4.233320
4.208456
4.247661
4.388080
4.700028
5.277426
6.248756
7.783156
10.086665
13.420264
18.014241
21.679538
25.177795
27.363227
27.927419
26.273061
22.118583
17.976259
13.299944
8.947342
5.096641
1.761544
-1.149008
-3.003725
-4.307478
-5.159829
-5.664006
-5.888501
-5.899847
-5.765979
-5.558014
-5.361992
-5.299918
-5.296596
-5.376902
-5.610341
-6.093351
-6.956916
-8.382332
-10.611714
-13.968390
-18.449073
-21.580793
-24.349141
-25.890461
-25.806826
-23.267369
-19.812878
-15.404423
-11.186820
-7.403749
-4.078925
-1.185557
0.510980
1.808640
2.730848
3.397663
3.812717
4.006097
4.017765
3.891860
3.672200
3.407502
3.154783
3.004015
2.969421
2.972334
3.025051
3.168048
3.456880
3.966295
4.796415
6.071620
7.934992
10.562523
14.211985
18.899758
23.650058
27.611306
29.897362
30.371282
28.357386
23.710232
19.070341
13.836126
8.976718
4.695757
1.019187
-2.091212
-4.630747
-6.375553
-7.458766
-8.077151
-8.346827
-8.365756
-8.230756
-8.047737
-7.957254
-7.982171
-8.165492
-8.626295
-9.521646
-11.075093
-13.642811
-16.437192
-19.331279
-21.314343
-22.120966
-21.381527
-18.534181
-15.610563
-12.269256
-9.126892
-6.323419
-3.865693
-1.985015
-1.099087
-0.509527
-0.270132
-0.115766
-0.056611
-0.023984
-0.015927
-0.016262
-0.023156
-0.038118
-0.065312
-0.110961
-0.183472
-0.293723
-0.455644
-0.687576
-1.015983
-1.487250
-2.219133
-3.491481
-5.094131
-6.896436
-9.218047
-12.471973
-17.116827
-21.746243
-25.263376
-27.212860
-27.494926
-25.400115
-20.919640
-15.770087
-11.208852
-7.146586
-3.590630
-0.518709
1.648595
3.243469
4.321801
5.024799
5.417195
5.560328
5.516384
5.349392
5.128144
4.937859
4.887270
4.898663
4.999964
5.261387
5.778368
6.681266
8.148225
10.409398
13.762764
18.293013
21.611275
24.640587
26.434267
26.616956
24.426866
19.951134
15.086516
10.758393
6.901491
3.524663
0.592050
-1.256957
-2.630455
-3.576478
-4.211395
-4.572321
-4.705862
-4.662967
-4.496656
-4.262064
-4.024677
-3.901681
-3.859155
-3.860496
-3.923729
-4.100911
-4.463193
-5.106685
-6.161583
-7.793005
-10.196359
-13.626144
-18.250292
-22.890625
-26.387304
-28.293393
-28.447689
-26.051794
-21.253654
-15.880993
-11.118794
-6.887140
-3.194846
-0.023221
2.931226
4.552005
5.576880
6.198423
6.502324
6.564388
6.459885
6.267590
6.080912
6.022465
6.038839
6.169892
6.503858
7.159809
8.302071
10.161671
13.062742
17.434978
20.431671
23.127037
24.683543
24.722130
22.414699
19.204935
15.078310
11.116530
7.555635
4.418735
1.676282
0.155284
-0.997429
-1.691440
-2.246866
-2.621017
-2.815557
-2.851031
-2.755874
-2.558937
-2.289858
-1.979892
-1.660559
-1.372789
-1.182470
-1.076610
-1.032363
-1.027556
-1.042966
-1.087476
-1.179684
-1.344042
-1.612854
-2.026125
-2.629657
-3.463543
-4.580527
-6.080079
-8.107434
-10.888027
-14.671135
-18.847354
