# Supplementary material for: Predicting Physical Time Series Using Dynamic Ridge Polynomial Neural Networks
Source: PLoS One. 2014 Aug 26;9(8):e105766. doi: 10.1371/journal.pone.0105766 (PMC4144909; doi:10.1371/journal.pone.0105766)
Supplement: File S2 — mae78_original. The AE index is the auroral electrojet index determined from various stations located in the latitude region. (TXT) [file pone.0105766.s002.txt]

%1  33119
75.875
56.625
66.0
67.625
65.75
76.125
71.625
69.125
68.25
82.625
50.5
53.5
59.125
60.75
50.875
52.25
55.625
49.5
44.125
46.375
48.125
77.375
103.5
95.25
80.25
71.75
60.875
79.75
91.75
61.5
70.875
78.125
63.75
80.25
88.25
79.375
62.375
49.75
57.375
74.0
60.25
62.25
79.875
51.75
72.0
72.875
62.875
60.75
69.25
54.5
80.125
47.875
55.625
60.75
63.875
65.0
45.375
48.0
71.625
71.5
69.5
68.625
72.25
61.625
61.875
73.125
76.625
104.0
160.625
161.0
116.375
85.75
101.375
107.625
113.625
151.5
174.625
226.375
273.0
283.625
252.375
239.375
250.125
288.125
243.125
225.25
164.75
172.125
169.875
170.25
164.625
174.75
150.125
148.375
142.5
170.625
190.125
212.125
249.0
284.625
292.5
272.5
258.125
188.875
146.625
161.375
171.375
104.375
65.75
151.75
173.5
152.375
112.625
93.375
138.875
90.0
73.0
124.125
125.125
119.125
159.75
175.625
164.625
130.875
124.25
118.75
108.0
137.625
154.25
124.75
100.5
60.0
46.125
50.875
61.875
65.375
64.25
58.875
48.0
47.5
47.625
57.25
56.875
58.5
61.875
65.875
66.5
70.375
71.5
69.125
63.25
63.75
63.625
59.625
59.625
57.875
62.0
61.5
64.875
62.875
66.125
69.125
64.5
63.25
58.75
64.75
74.625
74.125
61.375
61.75
65.625
66.0
62.875
61.125
67.875
73.25
71.375
69.375
72.375
69.25
89.625
86.75
75.375
94.0
148.0
212.625
259.875
260.875
271.0
299.875
317.5
360.125
354.0
365.125
361.5
333.375
283.25
245.25
264.25
236.0
212.75
180.0
158.75
132.5
109.625
95.25
97.5
88.0
73.5
59.5
52.0
62.5
44.25
31.375
27.5
32.875
31.25
33.25
36.0
33.625
29.0
32.75
30.75
33.75
40.25
34.75
26.125
33.875
40.25
45.125
48.375
42.5
49.125
63.375
116.125
182.375
167.0
194.375
236.625
240.75
156.125
132.25
108.0
96.0
84.625
86.125
77.25
78.25
95.625
87.875
85.125
93.0
102.875
100.75
96.875
88.875
85.375
85.25
94.375
102.875
79.25
66.25
73.625
71.75
65.0
57.0
53.5
54.375
58.0
63.75
58.75
47.5
45.25
51.0
53.375
59.25
58.75
64.5
57.0
54.625
58.25
56.0
49.0
46.25
49.125
37.0
35.125
37.125
39.0
49.5
57.625
57.125
64.625
68.625
75.875
67.875
76.875
77.875
69.0
92.875
111.0
98.625
55.75
70.5
79.5
94.5
102.375
88.75
80.625
80.375
56.75
59.75
87.375
100.125
93.25
93.0
108.625
136.25
166.75
182.5
194.375
188.875
173.375
161.875
158.5
166.125
135.5
130.5
136.375
134.0
115.875
116.75
115.625
106.875
111.25
133.625
140.5
127.0
110.75
101.75
100.25
88.5
88.125
101.75
104.5
115.75
142.125
132.75
139.625
179.0
261.25
265.25
229.625
189.0
180.875
171.625
166.75
173.625
209.5
236.125
244.5
248.875
276.125
278.0
265.375
272.75
242.0
240.0
262.125
241.875
191.875
167.375
169.375
168.0
174.375
184.875
183.625
183.375
178.0
178.125
174.25
162.625
157.5
151.125
190.75
210.5
188.125
176.25
177.0
174.125
178.25
171.875
170.5
170.25
169.0
167.25
191.5
204.875
191.625
190.75
209.0
196.5
206.125
209.375
222.375
230.0
224.875
207.625
199.0
211.5
227.25
273.75
291.625
280.25
260.0
266.625
260.125
292.375
286.625
281.125
250.125
225.125
198.5
188.125
269.75
257.125
242.25
205.25
187.125
176.5
179.375
161.0
226.875
231.5
223.625
207.0
189.125
193.25
191.5
203.375
205.75
242.0
249.75
166.5
168.5
162.125
172.75
176.875
161.625
116.625
184.75
242.125
203.0
199.375
173.25
142.625
146.625
164.25
102.5
85.5
92.375
87.5
109.75
120.5
156.25
109.75
157.375
135.875
138.0
145.25
148.25
142.25
138.625
155.5
142.5
123.875
93.375
62.875
58.125
67.375
139.0
119.5
106.625
102.875
114.75
112.125
113.375
105.875
105.0
103.75
109.375
88.125
85.375
83.25
80.5
87.875
84.125
85.125
80.75
85.5
100.75
118.125
128.375
132.0
153.125
156.125
145.875
154.0
137.75
168.75
209.75
245.625
252.875
254.625
255.25
253.625
208.75
198.875
197.375
168.875
158.75
195.5
145.625
157.75
150.625
129.125
122.625
115.625
149.75
129.75
97.0
89.75
86.0
234.625
415.5
515.625
577.875
764.5
913.0
857.875
965.125
827.5
783.375
802.25
722.875
812.125
926.25
923.75
1131.625
1100.625
1037.375
1073.5
1065.25
776.5
629.75
681.0
545.375
493.625
408.625
301.5
260.875
223.75
230.5
312.875
316.125
266.5
265.75
225.125
197.125
156.125
179.125
147.875
125.0
91.625
86.75
128.75
138.125
116.875
215.875
354.5
418.625
507.375
479.375
425.625
414.875
518.125
636.125
654.625
625.75
612.75
598.125
567.25
548.125
527.75
449.375
391.0
306.125
296.125
263.875
231.75
179.875
157.75
154.375
130.625
123.125
168.375
177.0
234.25
227.375
209.5
226.75
245.0
199.375
170.625
131.875
112.75
146.5
159.375
144.625
148.375
251.375
96.875
104.5
69.25
75.5
85.25
74.75
71.875
95.5
104.5
104.5
127.25
189.125
177.375
209.875
252.625
191.5
207.75
242.0
240.625
292.5
284.75
312.625
493.0
581.0
635.375
715.625
814.75
937.0
857.875
863.625
881.625
829.375
883.25
879.0
989.25
1125.625
876.625
1133.375
957.375
1292.125
1045.625
1315.0
2032.625
1585.125
1401.25
1109.375
1000.625
771.75
563.625
351.5
290.0
235.75
351.625
322.875
217.375
184.625
133.25
169.625
272.5
212.5
162.125
113.375
127.0
126.75
113.375
120.375
120.125
120.25
126.0
109.5
137.25
171.0
199.875
193.25
268.875
341.375
292.875
220.25
263.375
329.125
348.125
280.75
238.5
205.375
228.875
325.75
474.625
554.75
606.125
701.875
894.5
1204.0
1009.375
1107.0
1399.75
1273.875
1409.75
1346.25
963.875
980.5
852.5
841.0
1057.875
916.5
1018.375
933.625
991.25
1040.875
913.5
912.25
913.0
980.375
993.0
1012.625
1275.5
1363.625
1189.0
1103.0
1150.625
1078.25
1153.25
1271.5
1081.5
1061.875
978.5
956.25
567.0
722.875
1282.0
858.0
1092.75
1123.25
1035.375
1045.0
1208.75
1484.125
1333.625
1345.0
1372.0
1015.625
1244.5
1313.125
1341.625
957.125
807.125
579.75
748.125
911.125
781.0
878.0
904.0
599.125
780.25
1014.125
1205.875
1252.625
1233.125
1142.125
1152.875
1045.5
1019.0
964.5
778.125
819.375
818.25
800.375
925.625
916.875
899.125
836.75
887.25
908.125
770.125
702.25
678.125
745.75
775.125
721.25
694.125
695.125
709.375
613.375
506.0
556.0
553.5
648.875
538.875
634.0
452.875
540.0
695.625
715.875
605.5
511.625
456.125
423.375
424.0
422.875
393.375
423.625
414.375
440.625
460.125
622.75
826.5
727.0
562.25
586.125
802.75
862.5
789.25
772.5
787.25
670.125
610.5
538.0
549.25
588.125
546.125
495.25
417.25
364.0
428.0
560.125
509.125
482.5
435.25
452.25
454.25
510.375
502.375
511.75
428.625
383.0
421.25
399.75
405.75
407.875
427.25
390.125
380.125
412.5
512.75
598.0
670.875
619.875
534.625
464.0
407.875
329.0
266.5
221.5
234.75
233.875
195.5
192.625
207.0
226.625
219.875
173.375
156.125
208.25
228.75
214.5
215.5
217.75
226.875
244.5
215.25
262.0
283.25
264.25
245.625
253.5
231.0
257.875
214.5
248.125
235.5
256.625
254.875
231.375
206.875
202.625
195.125
198.625
195.25
153.0
160.375
146.5
148.25
170.75
147.875
145.375
123.625
102.5
106.5
92.625
82.0
98.5
97.25
88.75
74.25
77.5
81.5
79.25
78.25
78.25
68.75
63.625
61.125
57.5
68.625
115.0
212.25
254.5
125.25
85.0
71.625
66.125
60.75
59.375
58.0
61.0
69.25
53.5
106.0
171.5
190.625
136.0
160.625
162.25
124.5
206.75
273.0
246.75
126.125
118.875
69.0
71.25
97.125
132.625
127.5
122.625
123.25
60.5
69.625
61.375
56.875
58.25
55.75
51.5
56.0
57.875
51.25
40.375
46.75
49.125
46.75
67.625
66.75
82.0
64.25
86.75
78.0
66.625
58.5
58.75
50.25
37.125
44.875
55.625
49.625
60.0
56.875
48.125
47.375
53.875
45.875
44.5
37.75
41.625
50.125
59.625
61.375
40.625
44.5
49.375
47.625
62.375
95.375
182.0
265.875
346.875
322.5
302.0
292.0
315.5
267.625
246.125
231.25
261.125
258.125
261.125
248.375
298.625
557.875
614.375
416.25
401.625
471.75
513.625
559.25
574.75
502.5
406.625
403.75
365.875
294.125
284.25
303.0
292.0
249.875
202.375
160.625
131.5
118.125
96.5
80.0
69.875
74.5
71.0
65.375
64.625
61.125
65.75
85.875
81.125
76.625
74.75
78.625
81.125
73.5
76.375
75.0
66.625
62.5
62.625
72.5
72.625
75.0
90.375
103.625
108.0
107.625
106.125
123.625
130.625
159.75
175.5
169.125
188.5
231.875
239.0
247.0
195.875
180.375
250.125
269.625
288.375
330.0
422.125
461.0
468.5
385.625
450.25
387.375
341.875
317.5
263.625
192.375
188.375
133.75
102.25
132.125
98.0
77.375
69.25
61.75
58.625
53.625
68.25
59.75
83.125
118.875
69.25
65.0
93.75
94.75
80.625
51.125
57.625
47.5
53.0
59.75
33.375
36.25
45.375
60.375
63.5
47.375
50.75
52.5
51.75
49.125
54.75
53.125
50.25
46.125
47.875
56.25
57.125
56.875
48.0
42.5
53.5
73.125
84.375
96.25
75.375
154.25
184.0
229.625
270.875
250.375
173.25
255.0
372.375
378.5
417.75
480.25
570.625
511.0
446.625
453.125
414.0
288.875
322.5
549.875
527.625
460.375
398.25
278.375
269.125
297.25
288.5
216.5
188.0
200.375
175.375
183.75
243.5
278.5
273.375
265.375
324.375
366.75
395.0
450.75
595.5
511.375
346.5
299.0
358.5
467.375
466.625
490.75
482.875
366.625
357.625
341.0
324.75
364.75
408.875
390.0
350.625
417.625
434.75
476.5
511.0
467.25
461.5
477.75
494.375
655.5
624.125
673.5
674.5
651.0
674.0
561.0
392.625
266.25
230.75
220.0
250.375
266.875
258.25
275.125
283.75
258.625
250.875
340.5
402.375
406.0
404.125
393.875
372.5
304.75
320.625
330.75
413.0
427.25
514.25
457.25
487.375
434.25
406.0
410.375
414.0
403.25
425.875
370.625
408.375
349.625
333.625
430.375
425.375
398.375
409.25
408.875
475.0
480.25
481.75
513.125
472.0
428.375
422.5
485.875
551.75
556.125
626.625
631.625
622.625
616.875
590.75
642.0
628.25
678.625
643.875
539.25
540.0
556.0
605.125
538.375
558.875
572.75
602.0
641.625
641.625
609.75
568.125
537.625
464.25
450.375
485.125
493.125
422.125
401.625
315.375
265.0
237.25
239.375
255.875
238.25
269.875
308.375
299.25
267.5
320.75
299.75
355.25
409.75
398.75
381.0
328.875
316.75
236.5
210.875
237.0
251.25
208.625
179.25
149.125
132.625
109.5
140.625
117.875
77.125
54.375
75.0
70.125
54.0
47.5
56.125
56.875
68.5
85.875
96.125
90.25
88.875
97.125
107.125
114.625
134.25
152.75
133.625
156.875
132.5
170.125
177.375
206.875
218.875
197.25
190.25
209.5
149.375
99.375
110.5
119.75
119.0
154.875
133.375
148.0
128.0
93.125
92.125
138.5
124.125
136.5
153.5
256.375
414.75
475.875
604.625
744.375
826.125
957.0
1095.0
1050.125
985.0
927.75
702.375
619.375
560.625
547.375
590.75
589.0
550.375
469.375
400.875
417.25
484.375
527.625
521.375
479.125
511.75
413.875
339.25
340.75
296.125
261.25
246.5
233.125
202.875
193.0
174.5
200.375
216.5
196.75
177.25
141.125
129.625
133.625
142.25
142.5
154.375
138.125
158.625
170.0
170.625
199.875
180.5
228.75
274.875
324.5
275.25
225.625
216.375
209.5
199.25
199.875
172.875
162.5
142.25
120.625
102.0
92.25
82.75
107.375
113.5
101.625
148.875
264.375
238.75
376.75
416.125
421.375
493.125
545.875
544.5
476.125
469.75
394.0
394.375
398.375
347.75
316.25
256.75
219.625
175.125
150.125
123.0
88.125
79.125
70.375
61.5
57.75
52.75
51.625
41.625
41.875
42.0
39.375
30.625
30.5
37.625
37.0
38.875
31.25
29.5
30.625
43.125
43.75
36.125
29.125
27.875
33.25
34.125
35.625
40.0
39.875
42.625
48.125
50.25
51.0
79.125
87.0
79.125
61.75
50.375
47.625
47.5
65.875
86.625
76.5
66.25
66.875
78.125
87.75
84.625
77.75
69.5
75.875
85.125
68.625
74.0
79.0
84.75
91.375
97.75
82.5
85.125
98.875
92.125
163.375
166.5
165.0
233.375
201.625
211.375
181.75
213.75
299.625
336.75
266.125
199.5
160.875
118.75
161.75
172.75
182.375
212.75
192.125
163.375
126.0
147.875
160.875
160.75
176.5
191.875
213.0
192.375
162.875
206.125
257.5
319.875
331.625
361.625
394.375
408.875
367.375
339.625
310.75
273.375
298.375
260.5
207.875
200.625
123.5
110.625
126.75
148.125
150.0
121.25
120.625
149.0
166.75
154.375
143.25
140.125
123.75
95.5
80.625
71.125
71.875
65.375
69.125
64.0
60.625
48.625
51.25
51.375
47.625
49.25
56.0
59.0
50.25
57.5
53.125
50.25
63.0
85.5
153.125
203.875
172.125
195.0
177.25
136.0
112.0
97.0
114.375
121.125
123.625
130.75
142.625
136.125
112.625
109.5
112.75
117.75
110.125
112.625
98.375
109.25
123.625
124.75
114.125
98.0
107.125
121.75
118.75
189.5
228.0
155.875
161.875
183.375
172.0
139.75
122.875
119.875
124.25
148.875
253.375
305.875
326.125
318.875
301.125
333.25
397.75
421.25
378.875
290.375
194.375
149.25
126.625
108.0
92.375
79.125
83.875
68.0
74.125
70.625
85.0
90.625
101.375
127.75
122.75
127.375
132.0
118.875
130.375
141.0
178.375
209.875
198.75
191.0
210.0
285.25
340.875
375.125
391.0
493.625
622.875
561.875
466.375
403.75
348.125
255.875
232.75
173.125
143.0
143.75
131.875
70.5
74.625
72.375
78.125
79.625
92.5
94.75
98.5
98.625
125.25
166.875
145.625
164.0
195.875
211.125
217.625
254.375
425.5
474.0
429.625
390.5
330.75
348.75
249.0
179.75
131.75
89.0
77.0
72.0
64.875
51.75
49.125
44.25
53.125
61.125
59.375
58.75
62.125
66.5
62.125
72.25
95.375
87.5
73.25
76.625
96.75
104.25
103.25
111.75
112.875
106.375
98.125
95.75
105.5
117.0
149.875
236.375
350.5
337.75
341.5
273.0
217.25
201.625
178.75
174.375
133.125
108.625
90.25
71.375
78.375
87.25
114.625
135.0
180.25
218.0
148.125
122.375
120.0
139.625
179.375
184.375
169.625
146.25
137.75
132.625
152.5
139.375
148.375
176.375
287.25
405.25
442.875
393.625
314.0
278.25
227.625
219.625
233.125
229.75
198.25
171.375
124.625
130.375
140.0
133.125
129.5
120.875
122.25
114.375
139.125
173.5
216.5
245.375
249.875
351.25
469.25
454.75
452.625
435.5
386.25
283.375
224.5
229.5
227.125
210.5
193.625
174.25
168.625
167.5
152.75
178.625
202.75
163.125
126.375
105.0
95.75
89.25
84.5
89.5
92.5
71.625
49.625
44.5
39.25
43.0
37.25
38.75
62.125
73.0
52.0
46.375
73.375
66.75
89.0
104.5
116.875
136.625
160.0
156.5
157.375
157.375
172.125
199.75
199.5
200.25
150.5
132.875
140.375
116.625
107.125
115.875
118.25
131.875
137.0
130.375
117.875
123.625
126.75
102.0
93.875
101.125
117.125
126.25
132.625
148.25
106.875
141.875
230.125
283.25
328.875
308.0
247.5
218.125
213.0
163.875
135.0
156.875
175.75
178.625
190.375
157.0
121.125
106.75
127.75
136.0
131.875
128.625
141.0
169.375
161.75
142.5
131.25
123.75
121.75
131.5
149.0
153.125
164.375
145.125
146.375
130.125
117.625
111.125
85.25
93.375
107.5
110.75
99.625
86.875
111.25
137.25
142.25
144.375
148.375
172.875
166.0
119.25
93.5
83.0
64.125
47.875
40.375
42.0
46.25
49.625
56.0
48.75
50.5
57.875
61.75
76.125
73.125
67.375
58.0
58.0
53.5
50.125
49.5
58.875
61.375
61.125
60.375
62.375
62.25
61.5
61.25
65.0
61.5
66.75
68.5
72.125
64.25
61.125
84.0
84.875
76.25
67.375
68.625
65.125
61.0
59.375
60.125
58.25
62.75
64.625
57.0
64.5
64.5
68.75
67.875
69.875
66.125
60.25
59.125
56.125
49.125
45.0
43.875
40.625
42.625
43.375
49.75
48.75
53.75
54.875
47.75
53.0
56.625
58.625
72.125
74.375
71.0
70.875
70.625
76.5
78.875
78.5
81.0
81.75
78.875
89.75
98.125
100.5
89.75
82.0
85.875
92.375
106.25
107.5
87.625
89.0
86.5
75.25
77.0
73.375
96.625
109.75
104.0
107.0
101.5
124.875
91.625
92.0
108.875
106.625
107.75
100.625
92.125
83.375
81.375
77.25
83.375
87.625
99.5
100.5
102.375
93.875
81.5
75.5
68.625
74.625
74.875
84.25
143.625
228.625
239.5
263.25
267.625
271.875
272.5
255.875
212.875
190.25
174.25
169.375
170.375
149.375
154.5
140.75
132.625
132.875
134.25
133.625
129.25
195.375
241.5
262.875
234.875
209.625
200.375
177.5
162.0
155.25
149.5
159.25
134.25
107.375
108.75
94.5
69.125
77.375
81.375
73.125
62.125
81.0
125.75
139.375
134.375
127.625
120.625
115.75
123.625
115.25
133.375
125.5
133.875
118.125
105.75
125.375
118.75
115.0
82.5
92.375
119.375
95.0
92.5
107.625
97.0
69.75
58.75
60.75
77.0
82.25
97.625
71.875
66.5
65.75
64.625
64.5
52.0
59.375
81.125
95.75
83.875
74.125
94.25
101.0
125.25
139.875
150.125
170.75
192.125
182.75
178.125
176.25
168.375
159.75
166.0
153.875
125.375
100.875
114.5
135.0
156.375
162.75
179.625
175.0
223.75
334.0
402.0
363.0
304.0
261.125
224.875
281.625
347.375
415.375
455.75
446.5
398.875
370.75
323.5
321.5
307.375
383.5
448.875
415.0
380.75
329.5
265.125
228.0
227.5
289.125
328.875
417.5
388.375
309.125
328.125
263.25
222.375
230.5
198.375
197.125
206.875
236.0
306.0
452.25
508.25
407.0
325.375
251.875
185.875
149.25
139.125
128.25
173.625
221.75
312.25
407.5
458.875
439.125
457.5
453.75
484.75
718.75
852.5
768.75
712.125
751.625
598.0
544.375
441.625
385.625
204.25
155.0
175.625
218.125
354.125
305.75
257.875
238.25
215.0
217.0
194.375
164.75
139.5
130.375
123.25
109.0
97.375
97.0
100.75
109.875
122.25
118.125
142.25
173.0
156.75
170.25
216.125
267.5
307.625
316.0
355.25
369.125
332.5
337.0
215.0
205.875
224.5
287.625
442.125
386.25
318.375
282.25
235.625
210.875
130.5
109.5
179.125
221.25
266.375
279.875
228.0
170.875
131.375
126.75
105.875
118.5
137.375
154.5
144.25
133.25
102.25
108.25
163.25
142.375
142.5
121.125
165.5
161.5
156.25
153.875
160.875
183.375
188.125
196.25
206.75
198.5
200.125
197.125
211.125
250.25
273.0
334.5
436.0
412.75
456.5
463.0
501.0
477.5
549.875
584.75
565.625
565.625
597.625
570.625
556.0
643.0
584.0
695.625
600.25
497.25
428.625
383.75
357.25
297.25
277.875
394.5
457.875
546.5
666.625
681.875
697.0
734.5
762.5
716.375
697.0
752.5
794.375
831.25
802.75
781.125
777.375
698.25
695.875
635.75
538.875
576.0
937.5
1050.5
1061.75
1000.375
879.625
734.5
533.5
483.75
412.0
422.625
436.625
446.0
437.75
370.0
262.625
195.125
181.125
188.5
239.0
317.25
438.5
566.625
670.875
823.75
755.625
721.75
822.5
1002.5
908.875
726.5
600.625
547.0
648.625
643.625
608.625
537.25
513.625
562.625
631.375
682.5
742.875
724.5
764.5
825.625
942.125
900.375
866.5
909.125
886.625
808.5
762.25
795.375
704.375
726.125
791.75
960.75
1468.875
1389.75
947.125
974.625
1126.625
1303.125
1406.5
1453.75
1368.0
1274.875
1225.75
1240.25
1307.75
1218.625
1246.125
1134.625
1166.125
1047.375
879.875
708.75
765.125
763.25
703.5
767.375
656.125
704.125
740.625
1038.25
1013.75
989.875
990.375
866.125
868.125
997.375
1078.125
1064.75
908.0
886.75
927.375
925.875
953.0
885.125
874.0
811.625
815.875
928.125
824.0
793.75
747.375
700.625
646.0
591.5
611.0
618.625
554.0
410.5
353.875
319.875
305.25
238.625
200.25
185.375
204.875
210.5
178.5
227.0
312.5
321.75
367.25
425.0
400.125
459.0
523.625
567.375
605.0
638.5
677.75
744.25
749.5
817.5
853.375
805.5
669.625
609.75
484.25
398.625
267.125
208.375
218.625
179.0
188.25
189.0
205.75
165.0
150.375
160.125
130.5
99.0
128.625
123.0
106.625
101.5
118.625
108.875
102.125
96.25
78.5
68.75
88.625
89.25
75.25
122.875
114.5
117.625
100.5
107.25
102.375
103.75
93.625
90.0
75.5
68.625
70.75
71.125
74.125
85.0
83.75
86.875
85.375
84.25
104.125
92.0
87.25
95.5
87.75
80.75
77.75
65.625
66.625
72.125
85.625
90.125
64.5
88.0
103.625
93.375
132.875
93.0
93.75
90.25
112.625
90.0
78.5
74.0
89.25
78.875
72.25
75.0
68.25
69.5
65.25
62.0
75.125
79.5
56.125
59.0
47.25
49.25
61.625
58.875
52.375
49.5
47.875
43.375
48.375
43.5
38.25
38.5
48.625
33.5
40.125
50.625
49.0
48.25
51.375
49.25
44.25
42.75
47.875
50.5
50.375
52.375
55.875
53.125
53.625
46.875
48.25
47.125
44.875
49.875
49.25
51.625
44.625
32.5
29.25
26.125
24.75
30.375
36.875
42.625
51.625
48.25
45.625
54.5
47.25
52.375
54.625
33.5
48.625
33.375
47.25
43.25
46.75
46.25
42.25
36.25
33.75
34.875
36.375
34.75
28.125
25.5
24.75
33.125
33.0
30.25
34.125
33.0
33.875
30.125
32.375
25.5
27.625
17.625
20.125
29.375
34.125
30.0
24.25
23.5
27.625
44.375
34.875
46.0
40.625
47.5
43.875
37.625
42.625
48.5
60.875
57.0
60.0
64.0
68.0
64.875
68.625
66.75
55.625
60.625
64.0
62.625
65.25
62.0
60.75
67.75
63.25
71.625
66.0
63.625
69.75
65.75
67.75
66.75
71.75
94.375
122.25
148.125
179.625
195.75
202.625
239.25
286.75
303.5
297.75
264.75
291.125
385.0
574.75
519.0
453.375
432.375
467.25
434.625
402.625
423.25
387.875
326.625
267.5
225.75
177.125
173.125
138.25
132.375
121.125
114.125
102.625
86.875
78.375
79.75
71.25
74.625
68.375
71.5
70.5
61.625
58.5
69.5
62.25
58.5
55.125
58.25
57.625
48.875
54.25
52.625
52.125
48.125
49.625
50.0
52.875
49.375
59.0
53.125
49.5
48.75
47.5
44.875
43.75
43.5
46.375
36.75
43.875
44.375
43.5
46.5
50.125
46.625
45.25
47.0
52.25
57.125
47.5
51.75
56.125
59.375
70.625
66.5
70.5
64.625
65.625
58.75
52.25
57.0
59.0
57.875
60.25
65.75
67.125
66.875
73.5
74.625
78.875
81.125
70.125
59.75
62.0
56.25
46.625
49.5
49.125
73.625
100.375
112.25
128.0
130.875
140.125
124.125
116.125
111.625
114.0
121.0
120.5
128.5
112.25
100.125
141.25
98.0
77.75
76.125
83.5
91.25
111.5
132.25
161.875
178.5
214.125
225.375
222.0
165.875
107.25
114.0
75.25
70.5
68.25
58.375
55.375
48.625
43.125
49.25
50.25
54.0
67.625
56.375
46.875
76.125
86.125
79.5
76.0
69.5
86.625
79.875
72.0
84.375
93.25
75.125
78.875
95.125
115.125
140.875
118.75
118.25
125.5
143.75
163.5
165.375
206.875
230.5
209.875
184.125
170.25
145.875
149.125
120.125
125.0
111.875
101.5
96.75
93.375
87.375
128.5
139.625
165.0
185.125
214.75
199.0
207.0
188.625
219.5
259.375
284.625
304.875
337.625
329.875
317.375
304.0
292.5
249.375
275.0
313.375
293.0
257.375
221.125
185.5
169.125
170.875
157.25
168.75
187.625
222.375
298.0
296.625
258.0
258.125
242.75
216.0
194.0
173.5
190.75
167.25
150.125
138.875
125.5
103.375
100.125
95.875
103.0
87.625
71.625
64.25
49.5
50.25
39.0
38.125
40.375
46.25
38.75
38.25
46.0
57.375
54.625
51.875
53.0
69.25
90.75
111.875
124.375
119.875
108.5
101.125
115.0
154.375
203.25
281.375
304.25
293.5
360.625
408.5
465.75
486.25
462.375
400.375
356.25
363.375
309.0
280.0
262.625
233.875
220.625
216.625
202.25
189.75
152.375
121.375
109.5
102.875
113.875
102.0
95.5
91.0
85.375
94.875
106.875
88.125
82.5
80.125
75.625
66.875
56.75
43.375
41.875
36.5
42.375
46.125
50.125
54.125
67.625
71.75
88.75
92.125
90.75
85.625
100.875
116.875
129.25
121.0
94.375
61.625
47.25
49.5
67.25
56.375
42.75
40.625
55.5
56.75
45.25
58.0
83.375
115.375
140.75
169.25
198.375
214.0
201.375
208.0
222.75
204.875
219.125
194.0
147.375
161.375
202.75
253.5
211.875
169.875
130.0
111.25
100.5
89.5
81.0
73.375
72.125
65.375
60.625
72.75
80.25
90.25
121.75
165.5
223.875
215.625
170.25
126.625
100.5
94.625
99.125
108.0
117.0
137.875
146.0
169.0
185.25
224.875
260.0
311.625
420.5
461.625
466.125
433.75
365.875
332.25
305.75
256.75
258.5
245.5
218.25
222.0
229.5
273.0
289.625
284.0
269.75
207.375
192.0
173.25
137.375
124.0
119.125
107.625
98.375
100.5
114.0
109.375
107.0
105.875
114.875
93.5
88.75
78.75
76.75
70.5
58.375
53.875
59.375
54.875
53.25
60.125
52.375
45.625
50.25
56.875
52.25
49.0
49.125
53.375
46.5
46.125
48.125
41.75
36.5
37.5
38.0
41.0
52.875
50.875
48.125
51.5
50.5
54.25
59.0
62.375
60.875
59.375
66.125
72.0
73.25
78.375
83.125
102.625
83.375
83.625
87.625
123.875
133.5
130.75
132.375
122.0
127.0
144.125
208.75
257.125
336.5
402.75
389.75
309.875
300.625
282.375
235.0
236.375
216.0
189.0
179.0
151.0
127.0
91.125
122.0
160.5
181.25
172.5
215.875
263.625
313.875
346.25
328.125
264.0
269.875
278.375
263.25
344.375
513.0
774.875
889.625
893.75
914.625
873.125
830.625
837.25
891.5
851.5
968.125
1013.875
956.75
853.75
800.875
802.5
671.125
626.375
452.125
365.5
330.5
267.125
325.5
509.375
635.75
557.0
469.375
527.875
487.125
477.375
478.625
538.125
609.0
646.625
649.625
666.0
698.875
766.875
772.25
912.5
966.0
994.5
1006.125
970.75
972.5
817.125
649.5
561.375
495.25
373.0
350.875
353.375
358.875
361.0
358.125
446.875
523.625
481.25
469.0
424.625
446.875
471.625
456.0
399.0
389.5
415.5
447.0
374.5
341.875
326.625
309.75
317.375
319.0
312.5
306.75
325.875
349.375
275.25
300.5
323.75
333.5
281.625
238.5
213.5
184.125
172.375
171.375
205.125
221.875
217.125
199.875
187.375
155.0
131.125
107.375
80.625
66.625
59.125
57.75
64.5
119.75
231.375
199.25
184.25
203.125
319.75
358.0
242.5
125.75
80.875
139.75
73.875
85.75
100.0
113.125
165.25
197.75
119.25
111.875
86.125
80.125
86.625
64.75
77.75
128.0
145.875
121.125
122.25
135.5
160.875
208.625
264.875
291.375
288.5
259.125
248.5
220.25
226.125
163.0
173.5
152.625
139.5
115.0
100.25
86.25
76.25
84.375
81.75
99.625
142.75
116.375
101.75
74.875
77.375
61.625
70.625
103.375
101.875
73.375
65.75
68.125
65.375
63.0
62.25
59.875
74.125
118.375
99.25
105.5
108.875
131.75
131.875
158.875
181.5
193.0
236.75
297.0
342.75
328.5
316.0
274.75
270.375
267.125
244.5
203.875
205.25
192.25
193.25
176.75
144.25
114.875
119.75
129.0
100.5
100.875
96.875
81.875
83.375
83.625
82.375
84.125
73.625
71.0
68.75
63.125
67.5
76.25
78.875
77.5
75.125
73.625
76.375
67.5
65.125
67.5
72.5
74.75
78.625
80.375
66.75
69.25
67.125
63.375
58.75
60.375
57.875
61.625
69.375
66.875
59.75
63.125
62.625
60.5
56.25
57.5
57.125
57.125
59.25
63.125
66.25
68.25
70.125
67.875
66.875
78.375
75.375
85.0
80.625
87.875
72.75
67.375
61.75
61.625
54.875
56.25
86.25
104.625
83.875
88.625
83.5
87.0
101.625
143.625
189.125
172.875
150.5
129.125
107.25
118.625
149.625
168.75
193.875
212.375
213.875
171.875
146.25
126.0
120.75
112.625
167.375
194.375
236.625
260.875
246.0
258.625
245.625
262.375
265.375
352.75
419.75
424.375
390.875
396.125
362.75
343.5
308.5
390.75
388.75
382.125
394.25
355.25
318.0
295.625
301.75
297.75
317.5
325.0
385.125
407.5
387.5
389.875
400.25
358.25
358.875
326.375
293.875
261.125
241.75
208.5
207.875
222.625
232.5
258.75
276.875
280.625
282.0
271.125
246.375
215.5
177.5
141.25
130.125
129.75
138.25
123.25
106.875
107.5
101.5
105.125
93.75
88.5
87.875
92.25
88.375
83.5
91.375
80.5
103.875
106.625
110.875
109.375
89.5
86.625
79.0
79.25
71.5
98.0
108.375
109.25
116.875
112.625
108.875
89.0
60.875
49.375
54.25
46.625
47.75
51.875
49.625
56.5
58.875
50.375
54.5
44.5
46.75
50.5
39.0
38.75
42.375
48.125
52.75
67.625
84.625
86.5
104.75
125.875
162.875
172.625
179.0
186.25
190.625
208.625
224.875
249.5
238.875
258.75
273.125
296.375
327.125
309.375
325.75
330.75
285.375
281.875
301.5
318.75
327.0
307.625
284.5
298.375
289.625
279.75
252.375
237.25
238.75
227.375
217.875
240.0
248.625
290.375
326.375
361.125
402.875
408.75
400.375
404.125
386.25
349.875
327.375
301.75
270.5
266.375
217.625
202.625
200.875
186.875
175.625
145.25
129.25
115.625
108.75
92.5
87.125
90.875
104.75
122.5
130.875
133.75
139.0
147.125
157.75
197.75
177.125
151.375
136.75
120.75
102.375
86.0
82.125
66.875
68.25
78.25
78.0
65.625
52.375
44.0
38.25
40.625
47.25
49.5
47.625
76.375
94.375
104.625
123.625
134.625
146.5
165.0
169.5
185.0
204.625
233.125
310.0
437.25
554.0
584.375
600.125
628.75
582.625
525.25
431.625
375.0
348.25
388.125
390.625
410.75
388.0
410.125
407.375
380.75
330.625
346.75
329.875
305.875
284.0
227.875
204.0
205.5
193.125
178.875
184.0
168.75
152.25
156.625
161.375
188.375
105.5
81.75
62.625
65.375
65.125
59.375
55.0
58.75
77.375
86.625
93.0
88.75
95.75
87.75
77.625
77.75
90.125
85.5
83.375
86.25
87.125
72.625
64.5
56.5
69.375
70.25
68.0
60.25
63.75
70.625
54.875
66.875
80.625
74.875
64.375
53.625
50.125
57.0
57.875
53.375
42.375
35.875
41.5
44.625
58.75
73.875
76.75
89.0
68.625
71.625
59.75
57.0
67.0
68.125
55.0
47.75
52.625
52.5
54.375
61.0
65.5
72.375
68.0
60.5
65.625
65.625
68.25
72.5
69.625
74.375
82.625
84.25
70.25
74.25
75.75
71.125
70.5
61.125
62.5
66.0
63.25
63.25
58.0
69.75
85.0
95.5
102.125
115.75
112.25
113.625
129.125
123.375
118.25
109.0
134.75
161.0
179.625
205.875
257.5
324.375
375.625
459.5
504.125
427.625
368.75
357.5
384.0
378.0
438.0
423.25
409.25
434.375
461.5
478.625
517.125
498.375
579.75
504.375
471.25
455.375
474.75
532.875
597.5
534.125
439.625
391.375
360.25
321.375
331.625
351.25
357.125
344.0
323.75
318.625
245.5
228.5
233.25
203.0
178.75
157.75
147.875
166.25
173.5
151.75
136.375
180.25
213.375
281.625
241.375
214.125
201.125
186.125
190.5
178.75
182.875
172.0
169.5
148.125
124.75
128.625
112.25
116.125
119.375
130.875
119.625
146.5
166.75
186.5
196.5
179.625
158.125
131.0
113.125
112.875
83.125
77.5
44.625
41.125
43.875
60.25
41.25
55.375
57.75
69.625
53.125
44.125
51.25
49.375
53.0
70.125
92.25
72.5
75.375
89.625
91.0
84.0
97.5
129.125
150.125
168.125
194.25
243.25
273.125
234.5
211.625
198.0
189.75
225.0
220.875
219.0
192.625
187.875
196.25
186.0
195.125
188.125
193.75
190.875
188.25
179.0
182.875
189.375
197.0
202.125
211.0
277.0
312.5
300.125
361.75
368.625
376.375
380.25
352.0
312.625
298.75
249.75
251.0
197.125
188.25
173.375
171.5
175.0
168.5
156.75
140.25
141.375
135.25
141.375
146.875
149.5
199.5
231.375
234.625
201.25
201.125
187.5
209.25
264.25
319.375
357.375
332.375
303.5
249.75
212.0
169.0
131.75
102.5
90.5
79.125
78.75
89.875
94.75
100.75
115.375
111.625
97.25
91.0
78.125
76.625
107.875
154.375
164.0
178.5
206.0
199.75
200.0
246.875
233.625
245.625
256.875
292.375
357.375
379.25
377.375
383.0
329.875
314.25
327.375
403.875
417.875
404.0
363.5
377.75
418.875
452.875
497.75
438.875
358.25
330.75
328.625
362.625
386.5
422.125
456.75
480.875
429.5
408.875
424.625
449.375
450.5
418.5
399.125
355.75
364.375
319.625
282.625
238.25
218.0
190.75
181.625
163.5
144.25
115.625
102.0
103.875
97.25
95.25
87.5
80.5
82.75
64.5
63.0
64.875
63.75
64.875
71.25
74.5
83.625
112.25
90.25
67.375
61.875
59.0
56.0
57.75
57.25
59.875
67.75
71.625
61.875
59.875
58.125
61.875
64.375
66.375
58.875
58.0
52.5
50.875
55.75
44.5
48.75
47.625
42.625
44.375
42.125
39.125
43.875
41.125
50.5
48.75
43.75
43.625
47.0
47.0
47.625
52.625
74.625
111.0
147.375
191.625
213.0
217.75
181.5
155.125
172.875
184.125
185.375
179.125
181.375
203.375
214.25
255.375
260.5
254.5
237.25
218.875
203.0
187.625
218.75
243.75
291.75
361.0
396.875
386.375
407.0
584.75
641.875
646.375
650.25
661.0
678.75
681.25
730.0
758.25
691.125
693.375
713.75
699.375
685.625
679.25
680.875
647.0
604.75
629.25
640.625
611.75
561.625
546.75
531.5
492.75
485.875
502.875
527.375
496.5
470.0
458.5
486.375
440.25
398.625
365.375
278.625
241.875
246.5
224.75
271.125
253.625
214.5
204.25
204.625
194.375
235.25
229.625
188.375
191.375
174.75
134.875
92.75
96.125
92.5
66.75
51.5
37.0
63.875
68.25
58.125
66.25
51.0
38.375
37.125
33.375
34.75
40.0
37.375
38.5
45.25
72.0
83.375
96.125
101.625
113.125
119.625
131.875
187.5
239.0
280.75
291.625
295.0
266.375
269.125
267.875
271.75
249.125
272.25
236.125
241.625
247.875
226.0
196.5
184.75
171.5
148.25
119.25
102.0
112.375
110.0
86.75
101.5
88.125
102.0
114.875
108.875
96.0
95.5
94.5
97.375
87.125
91.25
112.375
110.75
133.25
124.125
118.25
114.125
111.625
109.875
116.125
100.5
89.875
85.5
91.5
90.875
112.875
174.875
191.5
191.125
171.875
126.125
99.75
98.25
115.875
133.25
121.5
143.875
140.125
136.5
117.5
110.5
135.125
119.0
129.0
155.25
167.125
172.5
178.375
163.625
163.625
196.375
194.75
182.125
207.375
213.75
206.5
199.75
214.875
267.375
291.75
249.5
235.25
250.375
271.25
244.875
241.0
230.25
191.0
177.125
182.5
224.875
249.875
251.875
246.875
257.5
243.5
248.75
248.375
238.875
243.5
246.5
263.125
254.875
256.375
289.375
262.25
230.625
254.625
273.25
266.375
268.375
262.125
294.25
294.375
312.125
409.0
410.0
401.375
457.625
479.875
479.75
551.375
571.125
608.5
592.125
594.0
574.125
569.625
561.75
593.75
616.5
594.125
559.25
511.625
452.25
431.375
421.75
369.625
374.5
326.75
284.25
248.5
218.0
180.5
146.125
137.625
166.125
141.25
97.125
91.125
82.0
65.125
53.5
51.625
43.875
56.125
101.25
132.75
138.75
148.5
183.0
248.5
259.875
267.875
277.875
257.875
228.25
198.25
167.75
171.125
175.625
184.125
203.375
164.25
143.625
123.875
119.625
130.125
139.125
157.0
162.375
164.375
183.75
201.0
202.25
202.75
204.75
229.625
233.5
268.75
294.625
277.5
285.625
270.875
284.875
275.125
291.0
287.25
262.625
281.0
228.875
219.875
216.0
209.625
231.125
229.125
219.625
196.875
208.5
221.875
257.5
247.875
247.375
269.25
331.75
360.5
340.375
365.0
400.5
369.25
390.25
396.125
392.0
379.5
362.5
338.25
329.375
345.125
330.375
357.5
334.0
296.625
288.25
258.125
219.875
190.375
159.375
125.125
133.0
121.5
97.75
91.75
76.75
76.875
80.25
73.125
61.0
54.0
46.25
44.75
39.875
46.5
59.125
62.75
68.875
80.625
50.125
66.25
55.0
54.0
86.5
128.25
158.25
133.875
94.0
99.375
132.625
197.875
272.75
340.375
373.5
393.375
390.0
356.5
394.875
564.875
624.25
594.375
552.625
522.0
509.75
460.75
430.375
409.875
431.5
600.625
685.125
694.5
632.5
630.25
584.375
580.875
591.875
606.125
589.125
544.75
504.75
487.625
483.25
513.375
469.125
475.25
423.0
416.375
410.25
399.5
411.625
412.0
393.625
376.875
411.875
412.375
375.875
330.5
346.5
334.0
359.75
354.5
330.625
333.375
325.625
319.5
304.0
270.125
252.625
242.25
249.125
243.0
232.5
238.25
244.75
251.5
246.375
235.875
267.0
307.125
327.0
318.5
314.625
328.25
343.5
353.75
327.0
288.125
269.875
221.375
200.375
229.75
256.125
294.0
279.5
216.875
181.125
117.0
79.75
81.0
79.5
69.0
72.375
65.0
62.125
66.0
59.0
64.125
67.5
64.875
60.0
55.25
40.75
33.625
35.0
36.625
32.375
33.25
34.125
35.125
35.875
41.0
42.875
44.25
41.75
40.625
39.25
45.0
55.375
67.375
43.0
38.625
53.875
73.25
91.375
99.75
108.625
117.625
110.5
111.5
112.625
114.125
121.875
136.25
190.0
234.0
241.125
233.125
221.0
198.875
159.75
141.625
131.125
108.5
127.375
129.25
127.25
132.875
110.875
98.375
101.25
104.125
97.375
96.5
77.25
62.75
67.75
90.625
86.875
87.625
106.875
100.0
86.625
82.25
81.0
69.0
51.0
42.25
49.375
46.375
57.625
53.5
62.0
68.0
75.875
98.25
91.25
102.25
104.75
100.25
94.25
98.875
96.125
75.875
69.5
67.25
55.875
54.25
52.125
54.25
59.5
61.0
67.5
80.5
91.625
79.875
81.75
86.625
104.75
118.875
119.625
131.0
142.0
159.625
164.625
193.5
216.875
218.5
214.25
212.5
211.25
208.75
198.625
203.25
196.875
198.25
169.0
153.75
135.875
123.375
102.25
95.875
83.125
84.0
81.125
82.75
82.75
82.75
83.125
80.625
79.25
79.125
82.25
77.125
78.75
77.0
71.125
62.625
61.75
61.0
62.875
64.625
65.875
59.75
60.375
57.75
57.875
53.875
49.75
50.75
50.25
48.125
46.0
44.625
40.625
37.5
41.125
38.875
38.875
37.0
34.0
32.625
34.0
34.75
35.125
34.25
32.5
29.0
31.5
29.875
28.5
30.125
28.625
31.875
32.5
30.0
29.125
29.75
31.75
34.75
37.375
39.0
40.125
39.125
41.75
41.25
41.5
48.375
60.625
64.125
55.375
48.875
52.125
50.875
60.375
50.75
55.125
60.75
82.875
82.75
81.375
68.625
96.25
112.5
122.75
111.875
80.25
64.875
67.125
86.5
101.75
101.375
103.375
123.75
153.25
141.625
96.375
113.625
128.75
109.375
72.875
56.25
63.75
78.625
54.75
47.125
69.75
66.75
47.625
60.75
57.0
54.375
53.625
44.625
40.875
37.25
33.0
28.625
27.875
25.625
24.25
25.75
30.75
33.75
29.25
25.5
26.875
29.125
32.125
36.375
32.625
37.0
35.75
36.125
34.875
31.125
35.0
42.25
58.375
67.0
86.875
94.125
119.125
118.375
96.0
58.5
40.25
62.125
87.0
71.75
48.0
36.0
42.25
43.25
43.625
43.75
45.0
46.875
51.375
54.875
63.0
68.0
99.25
106.75
131.75
159.125
177.75
141.625
118.75
136.125
151.5
170.25
216.5
274.5
313.875
315.0
337.875
359.625
328.75
335.0
285.25
243.25
220.375
196.625
195.5
218.5
234.5
246.75
246.125
232.75
202.75
179.375
165.0
133.125
126.0
97.625
75.0
73.0
71.25
69.875
69.625
68.25
68.625
72.25
75.75
81.25
83.625
87.875
96.25
101.0
104.375
183.25
162.875
296.625
289.75
355.5
365.0
333.875
336.75
352.5
377.5
419.0
455.25
489.625
492.25
413.625
397.125
411.0
399.875
380.375
362.25
375.125
358.0
265.125
275.75
327.875
317.5
378.75
367.125
337.75
277.75
243.25
268.75
280.5
249.0
245.75
231.0
231.625
272.25
234.0
260.125
224.5
219.5
221.5
252.125
287.875
301.625
284.0
283.375
268.375
274.0
253.0
251.125
232.625
235.75
250.0
234.25
216.0
211.875
217.375
208.75
238.125
271.875
274.75
281.625
290.125
326.75
317.875
306.0
291.125
248.625
204.0
168.375
142.875
136.25
113.625
104.125
99.625
87.375
71.875
77.0
60.25
46.375
51.75
57.0
53.0
49.625
49.75
46.75
46.25
43.25
35.0
30.625
28.0
25.375
28.75
38.75
36.5
33.625
38.5
38.25
36.25
34.125
42.375
45.625
45.625
35.0
23.875
26.625
29.0
29.125
29.125
30.625
32.625
34.375
35.625
36.625
37.5
36.625
38.5
38.0
36.75
37.0
40.875
41.0
41.5
41.875
43.25
40.75
43.625
43.0
41.375
41.625
42.375
42.75
40.75
42.625
43.625
40.0
41.125
40.625
42.875
42.625
43.625
44.625
46.375
52.625
48.875
47.25
49.375
45.75
47.25
50.125
57.25
53.0
50.125
44.625
45.25
41.625
39.875
37.625
32.125
39.25
48.0
47.75
45.5
43.875
44.25
45.0
45.0
46.25
45.75
45.875
43.0
46.5
49.875
53.125
55.875
54.75
53.0
51.875
54.375
53.875
59.5
54.375
48.625
53.25
47.375
55.125
50.5
49.75
52.125
52.25
52.625
69.75
99.875
114.0
125.0
149.125
149.75
153.5
136.625
148.375
182.625
204.125
206.5
236.5
262.25
260.875
256.125
248.125
229.375
219.75
214.375
211.125
184.0
170.625
174.875
190.375
207.625
222.125
223.125
215.75
237.75
278.5
285.75
306.25
377.375
374.75
396.25
407.75
384.875
335.25
337.0
396.625
395.375
362.25
333.0
317.625
296.375
243.625
227.625
216.5
194.625
192.375
179.75
157.5
153.875
143.25
137.75
121.25
104.0
79.5
76.25
92.375
73.0
75.375
100.75
107.125
84.25
68.5
75.125
75.875
91.75
97.0
124.0
107.625
138.5
96.375
116.0
143.25
127.125
128.125
130.125
115.625
120.0
126.0
138.0
150.0
130.125
110.625
108.5
96.75
145.0
108.625
96.25
76.25
79.5
80.875
99.5
92.375
76.75
71.375
87.5
82.125
78.375
68.625
80.875
86.125
80.125
81.25
83.375
77.75
73.5
80.5
90.875
100.375
99.375
95.0
91.75
96.125
108.125
117.0
120.25
120.75
125.875
163.0
214.375
180.625
150.375
132.25
131.375
165.375
171.375
194.25
215.125
232.5
252.125
237.625
235.875
208.0
193.75
170.375
158.25
151.25
153.625
155.5
149.625
127.5
123.5
131.375
149.75
164.375
166.375
175.875
185.375
200.625
210.375
207.75
206.0
195.25
181.25
178.0
177.0
158.125
154.75
151.625
142.625
133.5
116.5
107.125
93.0
74.5
65.125
53.375
52.125
48.75
43.875
47.75
46.75
45.375
50.375
44.625
44.25
42.625
35.375
34.625
41.375
40.875
43.625
50.25
43.875
46.5
45.5
53.625
51.5
46.875
49.625
59.25
68.0
70.375
67.875
72.0
86.375
107.25
113.0
94.25
96.5
107.375
94.75
80.375
82.0
95.125
108.375
116.75
84.875
75.0
55.75
55.25
66.625
60.25
64.0
57.875
73.875
73.0
83.0
84.75
95.375
123.5
124.125
110.5
108.0
100.25
77.375
107.0
115.5
125.125
127.0
121.25
120.125
96.875
87.375
83.375
64.625
77.0
60.75
61.75
55.75
58.125
64.875
65.875
70.5
72.375
58.0
65.375
86.5
90.125
90.75
125.875
131.5
129.125
120.0
121.0
120.5
113.125
105.5
94.625
88.375
88.125
88.75
102.0
103.0
93.25
97.875
95.375
94.25
100.875
88.75
63.5
57.375
61.25
58.5
61.0
54.375
71.875
59.75
65.5
51.75
51.375
58.0
85.5
92.25
98.5
112.5
98.25
81.0
76.125
70.375
68.875
67.625
70.0
68.25
75.375
76.125
77.875
75.625
73.25
72.0
74.5
70.75
66.0
62.375
63.625
65.0
65.125
62.75
59.75
58.5
58.125
49.625
50.875
50.625
45.25
43.0
44.0
43.125
44.5
40.875
36.25
37.375
38.375
45.125
48.25
47.125
46.125
46.125
44.25
42.5
53.875
49.0
45.5
49.875
48.375
33.375
41.125
45.0
42.625
44.0
43.625
47.5
56.375
55.625
59.625
59.875
47.75
47.125
48.5
45.125
42.5
42.25
41.125
40.375
39.875
43.875
43.5
48.25
40.875
34.625
34.875
36.25
31.375
29.625
36.625
43.375
46.25
47.75
49.25
49.375
60.75
81.5
76.625
61.375
54.375
47.75
48.125
51.625
58.5
64.25
67.625
109.375
128.5
94.125
80.25
75.125
70.25
84.75
104.25
96.25
91.875
92.5
82.5
80.25
69.0
69.125
60.375
57.5
45.5
42.0
40.375
40.5
36.75
60.125
59.0
53.5
54.375
61.5
54.625
57.25
59.625
65.625
66.625
64.375
59.125
60.125
67.875
68.125
68.875
70.0
71.75
67.5
59.75
61.375
53.25
44.625
42.5
34.125
38.75
47.625
43.125
52.25
53.0
46.5
50.75
47.375
50.875
58.75
60.5
55.625
59.625
55.75
59.75
61.5
64.375
61.375
56.625
48.25
50.875
60.5
65.5
66.875
70.0
67.5
84.25
74.375
97.125
104.875
112.25
119.0
113.25
108.0
91.875
97.875
101.625
98.875
97.5
79.125
73.625
64.75
52.125
47.125
44.125
47.375
44.625
38.75
35.0
32.25
36.5
41.375
47.0
46.875
45.75
41.75
48.625
53.25
42.25
50.25
55.75
57.25
57.625
47.75
53.75
51.0
46.375
51.125
53.125
58.125
70.875
68.25
69.875
74.75
77.0
83.625
91.625
104.75
114.125
108.875
119.125
131.5
151.5
166.625
191.0
210.875
237.25
249.625
281.125
307.5
316.5
317.875
315.125
289.5
290.375
284.125
268.5
282.125
296.875
272.125
243.75
228.5
240.0
242.75
253.375
242.625
260.375
274.75
277.125
287.0
271.0
261.25
226.125
219.75
179.25
167.75
189.875
164.25
189.25
164.5
156.375
150.125
126.75
116.125
129.875
200.5
225.0
240.875
254.625
271.875
322.125
331.5
326.125
283.625
293.875
289.375
279.125
278.125
277.75
263.25
236.375
223.5
215.75
194.0
175.625
176.375
199.0
201.125
234.375
238.75
218.375
234.375
228.375
217.75
198.25
181.0
149.375
124.25
122.375
126.5
127.0
117.375
108.625
98.75
87.625
76.875
90.375
87.125
71.875
86.375
94.875
88.375
81.625
71.5
69.0
58.0
60.0
61.25
64.625
69.875
72.875
56.375
57.25
64.25
66.875
52.875
57.875
58.75
48.25
58.75
61.25
48.375
46.5
41.0
31.625
31.625
39.5
34.75
56.375
75.625
89.625
99.625
146.125
234.0
273.25
278.875
268.5
270.875
246.125
225.25
203.25
207.75
205.375
202.625
210.25
182.625
182.5
202.0
190.0
191.0
169.375
158.75
174.5
168.75
189.625
225.0
226.75
242.75
247.625
235.875
247.375
236.75
253.75
269.875
302.25
288.125
295.125
307.0
309.75
326.75
324.25
304.125
241.625
207.625
197.5
170.375
160.875
135.125
111.5
104.5
94.125
103.25
98.25
84.875
73.75
69.75
63.75
64.0
80.625
74.625
62.5
52.5
53.25
49.125
44.625
46.25
47.375
50.875
49.5
45.125
43.25
41.875
43.875
47.25
49.375
45.5
44.875
44.375
41.375
43.75
43.25
39.5
38.625
34.25
30.375
32.75
34.625
31.375
32.625
31.875
27.0
26.875
28.625
34.375
35.0
30.625
33.5
33.625
31.375
34.375
43.625
44.375
44.0
44.25
44.75
47.875
51.125
48.375
51.5
52.25
54.25
53.75
54.25
56.5
54.875
53.625
52.5
53.5
55.75
59.125
57.625
55.75
50.75
47.875
43.75
41.875
40.5
37.875
36.5
41.375
39.25
44.625
40.5
38.375
40.375
37.375
35.5
36.0
28.375
32.625
30.75
36.625
53.375
49.875
37.75
31.0
30.875
32.875
37.0
36.5
37.375
37.75
40.125
41.25
47.5
52.625
57.125
67.375
75.5
68.625
63.5
63.75
62.375
62.125
63.0
60.25
62.0
64.625
68.0
68.5
63.625
67.375
74.0
74.125
82.5
107.375
84.125
72.25
81.875
81.625
69.875
67.875
70.0
70.125
86.25
100.125
87.0
105.625
98.875
112.125
122.375
135.375
147.75
132.625
141.375
144.5
143.125
144.25
121.25
129.25
256.5
256.25
198.5
173.25
185.75
183.375
203.5
224.375
210.625
172.125
155.125
143.0
140.375
153.625
153.625
146.625
117.625
76.875
69.0
68.5
99.125
93.375
100.5
132.25
158.375
195.625
194.625
160.25
127.125
90.5
91.75
102.75
113.5
117.375
134.0
137.0
123.5
105.375
104.75
97.625
92.125
95.0
106.0
120.5
125.25
139.625
127.875
126.625
118.875
137.5
132.125
136.75
117.125
113.25
124.25
126.125
117.5
119.0
98.625
100.25
109.125
130.5
151.875
161.375
168.0
172.75
209.625
293.875
329.25
325.375
325.875
322.0
322.875
387.375
335.625
351.25
349.875
428.375
478.75
410.0
377.5
299.125
277.75
271.75
261.375
261.25
286.875
281.375
272.875
252.5
179.875
170.625
126.0
106.875
101.875
101.25
86.625
97.875
93.25
94.375
85.375
82.625
147.5
164.125
198.5
223.0
276.625
259.75
270.625
321.25
392.375
503.625
559.625
450.25
423.625
435.625
442.75
489.0
461.125
444.0
380.0
315.25
287.375
251.375
245.125
177.75
180.625
197.125
210.375
180.125
153.75
113.75
116.625
148.625
108.5
92.625
65.875
63.0
91.25
172.0
232.125
179.875
156.75
153.125
215.875
305.25
282.625
272.625
337.125
424.0
454.375
461.625
455.25
495.125
660.75
753.5
812.125
971.625
1041.75
923.125
880.875
737.375
594.625
521.875
503.75
500.5
462.0
371.375
317.25
304.625
273.5
239.25
168.625
114.875
100.5
110.5
143.125
132.375
93.625
85.75
113.625
95.125
82.25
107.0
151.25
147.75
168.25
155.375
159.375
275.75
329.625
354.5
406.25
360.75
358.875
468.125
385.5
359.625
364.375
464.75
582.625
646.75
636.125
663.125
710.75
706.375
700.625
687.25
709.375
733.75
781.75
711.875
688.125
633.0
600.125
642.625
505.625
464.875
420.875
367.75
316.75
441.125
467.625
531.125
603.375
601.125
859.5
805.5
1044.625
1321.25
1333.0
1053.875
965.5
651.125
380.5
321.375
252.75
262.875
354.75
349.375
274.25
250.75
343.625
389.375
389.625
370.75
299.875
272.625
277.625
322.25
317.125
278.0
309.5
373.25
367.375
318.75
344.75
339.125
357.875
326.375
191.625
217.0
196.875
247.5
187.375
176.0
120.75
95.375
122.375
134.875
187.125
184.5
145.75
155.0
246.875
392.125
513.0
540.875
624.75
790.125
893.125
943.5
975.875
837.375
832.875
819.375
838.625
668.75
640.5
707.625
768.625
648.625
631.75
635.625
471.875
467.5
333.75
366.875
332.625
289.875
251.625
162.125
145.375
155.125
122.75
134.875
174.0
178.625
163.0
171.375
152.75
127.0
137.375
127.875
137.5
135.0
138.625
172.5
179.0
191.75
193.875
214.125
182.375
122.25
158.125
224.375
196.0
214.25
227.0
276.625
260.75
264.0
221.625
238.625
182.25
184.5
196.5
270.125
300.5
335.125
319.5
326.375
363.125
382.125
364.0
328.5
325.25
291.875
253.625
458.625
540.125
575.75
505.75
445.25
385.0
349.75
318.875
287.625
225.375
168.125
125.125
92.5
88.25
72.625
59.875
68.125
84.5
77.625
78.25
66.875
57.0
67.25
71.75
64.625
68.5
57.75
55.25
73.875
70.5
60.625
69.375
54.0
52.125
59.75
64.875
55.0
65.0
60.25
64.5
68.5
60.75
61.75
58.375
57.0
59.875
91.25
111.625
120.125
102.75
106.125
116.25
186.5
298.5
284.875
276.625
295.25
282.0
304.0
370.625
417.125
403.75
434.875
633.25
658.0
587.125
557.5
486.0
440.125
397.75
366.625
419.25
485.0
428.625
426.125
383.875
382.875
351.625
326.875
307.625
345.875
385.0
432.875
481.75
427.125
600.375
480.875
460.5
518.875
553.0
577.25
629.25
661.375
721.25
867.25
789.0
814.25
822.25
736.125
543.75
419.375
341.625
357.875
294.25
288.875
323.375
409.125
462.75
364.625
279.0
313.625
314.625
338.75
406.375
550.5
664.75
680.625
487.125
588.375
733.625
654.25
613.5
535.625
745.0
764.125
754.375
728.5
728.875
599.875
595.375
521.25
602.75
752.75
623.0
534.875
476.625
513.125
425.75
440.5
436.375
426.875
420.0
378.625
223.625
197.75
251.25
305.5
353.5
408.875
430.125
408.125
440.5
508.25
518.0
525.875
446.0
411.875
429.375
325.0
395.375
473.125
478.875
468.625
493.75
463.5
431.75
443.0
354.125
371.625
363.375
389.125
322.5
254.875
210.875
230.375
240.0
314.75
425.25
429.625
388.25
311.75
336.25
369.75
470.25
534.375
533.125
594.5
676.75
818.25
761.625
703.375
698.375
704.625
800.625
849.375
627.875
539.0
497.625
342.5
377.25
218.625
190.125
177.75
115.0
91.25
157.375
222.375
309.0
390.0
350.5
274.0
264.25
268.0
251.875
210.625
177.75
207.125
287.25
255.625
261.25
297.125
275.125
238.75
192.5
175.25
162.625
147.75
120.125
118.125
98.5
94.625
91.625
112.625
175.75
230.0
279.5
356.875
433.5
515.75
349.25
388.125
429.25
397.625
488.125
519.75
448.75
429.875
410.75
374.5
459.875
561.125
617.0
562.125
532.25
673.125
590.375
592.625
547.0
731.75
753.25
617.0
848.25
781.625
661.25
626.0
629.375
592.125
550.5
729.875
1085.5
1026.0
612.75
461.0
415.125
388.75
337.875
314.625
203.125
154.75
89.5
75.0
63.5
75.75
81.25
80.625
75.0
92.0
119.0
104.75
84.5
103.5
142.75
91.625
89.375
83.5
88.375
94.625
102.75
103.375
144.0
141.75
111.125
125.0
154.5
189.625
256.125
342.125
460.75
708.875
700.875
603.375
582.375
564.875
678.375
591.875
595.125
530.25
481.875
605.0
673.375
664.5
734.75
704.875
675.875
669.875
678.5
673.375
685.0
640.25
575.375
638.5
643.0
647.75
653.5
626.125
709.875
636.0
645.5
546.875
498.0
525.5
397.25
383.75
389.0
316.375
310.0
238.0
210.75
227.75
154.125
164.5
192.125
216.0
288.875
270.25
289.25
334.125
345.0
323.5
349.75
325.375
271.625
213.375
178.875
149.875
145.625
122.5
98.25
102.25
102.0
147.625
162.375
193.375
219.375
254.25
199.125
146.75
118.5
105.75
102.125
101.625
123.75
143.125
142.75
144.25
114.75
103.0
125.125
131.625
144.875
167.125
171.75
235.875
250.125
334.5
415.625
397.75
353.75
371.75
402.25
380.625
290.625
264.375
209.375
177.5
175.75
141.875
101.25
74.25
71.0
123.0
133.75
140.625
118.75
106.875
105.125
95.125
101.125
114.0
98.125
97.125
98.5
85.125
64.875
66.125
81.5
64.5
70.75
100.875
99.5
67.625
83.875
66.875
48.875
38.25
37.125
33.375
38.75
36.125
31.875
19.625
112.875
130.125
111.625
101.125
99.625
125.25
162.5
173.625
159.375
127.125
115.25
226.125
313.875
309.625
333.625
345.5
324.0
319.5
276.875
268.75
240.875
292.875
316.0
247.625
256.5
216.0
163.125
166.5
102.0
99.0
113.5
122.5
129.25
127.375
122.125
130.125
133.875
98.625
88.5
70.125
64.125
53.5
60.0
61.375
59.375
68.25
70.25
76.625
84.375
97.5
110.25
111.625
110.625
124.0
133.875
137.75
168.25
208.5
220.875
242.625
288.5
318.5
352.25
342.875
288.25
244.5
190.625
162.125
146.875
148.375
123.375
132.875
141.25
141.375
127.0
108.5
146.375
126.0
126.875
113.875
78.125
44.75
28.375
40.625
35.125
40.625
41.25
51.75
56.375
54.875
54.75
62.75
64.125
57.875
55.375
71.125
102.5
108.25
135.125
157.375
154.75
193.875
257.0
306.75
296.0
241.0
178.625
159.625
192.125
209.25
309.875
277.25
297.0
293.125
335.75
357.75
344.375
312.0
310.375
286.875
240.5
232.25
224.875
200.0
195.125
184.0
182.375
152.75
85.375
77.75
81.625
84.5
87.375
81.875
85.875
85.875
92.625
78.75
70.0
64.625
66.375
54.125
63.375
89.75
161.125
216.125
218.125
190.375
206.0
184.0
173.5
182.5
174.75
135.25
155.25
233.75
289.0
299.75
267.125
217.75
157.125
105.125
71.125
70.125
74.0
63.375
63.875
37.75
42.0
44.375
41.25
48.75
57.625
62.125
65.5
61.0
52.75
47.125
44.25
37.0
34.5
49.125
50.875
53.625
51.125
64.375
90.125
181.375
174.375
154.0
241.625
351.5
365.0
362.125
286.125
259.25
307.0
321.125
316.25
279.125
291.5
252.5
226.625
199.875
182.25
205.5
209.0
215.875
182.25
173.5
167.0
171.375
199.375
198.75
179.75
186.5
224.375
238.625
197.125
181.25
361.125
354.75
325.875
317.5
326.875
350.375
341.375
327.125
332.0
316.625
370.0
354.125
323.625
282.0
293.0
270.875
241.25
207.875
196.125
204.375
204.625
199.75
231.125
244.5
336.125
317.875
279.625
227.25
185.125
161.375
130.625
114.0
103.0
113.375
123.375
160.375
223.375
260.375
299.625
352.0
360.375
378.75
391.0
373.625
329.625
326.625
229.125
187.625
119.375
67.75
66.25
74.125
89.125
74.125
70.5
65.5
68.5
84.5
92.5
80.75
80.125
67.25
55.25
54.5
59.75
56.875
72.125
90.875
75.125
85.625
92.875
64.625
53.25
61.625
60.875
66.625
71.375
68.25
65.375
60.5
61.25
69.75
76.25
74.25
72.125
83.0
73.75
78.75
76.125
75.375
84.875
86.75
89.625
87.125
77.875
84.75
82.25
94.5
112.5
127.0
117.0
106.0
110.625
110.625
111.75
127.25
122.875
117.125
105.75
126.125
127.875
117.75
113.25
102.875
95.875
94.875
68.75
70.25
79.875
86.75
101.5
120.75
116.25
116.0
128.625
147.5
182.5
251.75
321.0
369.25
388.0
397.25
481.75
531.0
402.625
403.5
399.625
380.625
403.0
399.625
415.0
345.75
256.125
239.0
238.5
222.5
208.375
232.625
264.5
257.25
233.0
182.25
145.875
159.875
176.875
125.75
100.375
101.75
115.5
123.0
154.25
207.875
402.5
432.875
398.375
295.5
316.125
266.5
243.0
228.25
183.625
185.625
181.0
167.5
265.375
260.0
266.625
294.5
233.375
243.0
271.5
243.375
278.5
295.75
281.125
241.625
203.375
204.0
189.5
167.875
151.875
141.125
154.875
130.875
116.5
127.875
161.375
156.5
160.875
157.25
119.25
117.75
113.5
112.875
114.5
109.0
118.125
102.0
67.625
79.25
90.625
90.25
97.75
100.375
106.75
97.875
96.0
84.875
82.875
95.5
99.5
120.875
125.875
119.75
106.625
118.375
113.375
89.5
94.0
96.625
114.0
84.375
73.875
83.125
78.5
86.5
77.375
92.875
97.875
119.5
139.125
140.375
127.5
120.25
128.25
138.5
153.125
184.375
199.625
203.875
210.125
224.125
217.625
221.125
206.5
194.625
182.75
180.625
206.75
196.25
182.25
175.5
166.25
153.625
134.25
132.25
109.5
72.375
81.125
89.75
89.5
101.75
103.5
102.625
111.5
133.0
145.875
155.625
158.875
160.75
135.375
149.75
182.625
149.0
154.625
130.0
131.0
147.0
153.75
175.5
168.0
172.0
171.125
179.125
204.0
216.125
198.125
201.125
203.875
227.375
256.25
270.375
304.0
286.5
280.75
247.125
214.375
185.625
167.0
128.25
104.625
86.75
65.875
76.375
69.875
76.5
67.5
61.875
54.875
62.125
65.5
54.25
48.75
42.0
37.5
54.625
56.5
78.375
93.375
85.5
122.25
106.25
113.625
134.875
136.0
140.875
186.75
375.375
365.5
377.75
351.625
330.0
311.0
272.0
270.0
287.375
339.75
356.0
332.875
320.375
254.5
219.875
247.25
256.625
272.25
357.5
354.5
341.25
294.5
258.25
227.25
220.375
216.375
206.25
236.875
261.75
240.25
289.0
320.25
311.5
283.25
263.375
293.625
273.625
264.0
265.5
250.75
252.0
203.75
212.875
275.625
283.875
282.375
263.75
249.5
297.875
367.375
360.375
295.875
283.75
265.25
240.25
238.125
224.125
230.125
234.5
230.5
237.25
199.625
196.125
195.625
205.625
221.75
236.25
226.375
213.875
238.25
219.875
200.75
192.0
198.125
226.0
250.5
251.875
224.875
239.75
201.75
202.125
219.75
272.125
317.75
320.875
293.0
261.875
277.625
243.375
220.5
194.625
171.375
158.0
143.25
135.5
151.75
149.75
141.875
129.0
138.0
141.75
158.875
202.5
241.625
200.875
180.75
150.375
126.375
129.125
114.625
109.125
112.875
110.125
93.125
94.125
83.25
100.0
71.125
77.0
95.0
106.875
115.375
114.0
104.375
114.25
168.0
224.375
252.5
304.125
393.5
428.75
357.375
311.375
290.0
369.75
368.5
387.125
381.5
349.375
317.0
271.0
252.375
182.5
162.25
159.25
111.875
95.0
81.0
88.75
135.625
119.0
98.375
89.5
78.375
78.25
89.75
109.0
300.625
154.0
200.5
324.0
332.0
308.25
314.125
352.75
376.875
374.25
378.875
331.125
339.75
331.625
314.0
279.5
243.875
239.25
220.625
207.125
227.25
196.375
201.25
184.5
174.0
167.0
151.875
140.375
119.0
114.75
111.0
122.625
155.5
209.125
189.625
172.625
161.5
191.25
141.0
134.75
133.125
144.75
169.125
190.125
172.0
143.0
118.875
135.375
152.5
96.125
88.5
102.5
116.375
132.0
149.875
162.625
196.5
212.25
222.0
253.5
325.75
380.5
345.125
333.375
418.5
495.5
387.625
355.875
293.375
229.25
167.0
122.875
126.875
119.125
131.75
165.25
215.125
264.125
363.375
524.5
556.875
664.75
711.75
808.625
853.125
696.75
553.125
442.0
363.875
440.375
540.375
558.0
560.625
608.375
511.5
376.0
373.5
408.375
530.375
479.625
456.5
444.5
404.0
363.25
284.75
205.625
147.625
136.625
125.5
111.625
79.125
72.75
67.75
85.25
91.875
81.125
74.0
73.125
71.625
75.0
79.125
77.75
73.75
79.625
86.625
95.25
96.0
85.0
73.5
66.375
73.5
74.125
69.75
59.875
65.625
66.625
66.0
60.375
61.125
54.375
54.625
53.625
53.625
59.5
53.875
57.0
54.0
53.0
54.375
55.0
51.75
52.0
76.875
109.5
137.125
167.875
135.5
158.0
162.75
186.25
209.125
252.75
312.125
308.5
339.25
564.5
667.0
676.875
654.25
607.625
574.0
625.375
701.875
667.5
626.75
626.25
667.75
584.125
709.125
802.75
625.375
626.625
545.125
504.0
519.25
500.375
564.375
662.25
629.75
627.25
574.625
581.75
742.0
859.375
768.125
1126.875
944.625
763.375
648.75
430.375
445.375
413.5
409.25
382.5
351.375
325.125
282.0
244.625
211.25
209.0
248.125
389.875
443.125
448.125
520.25
554.125
494.0
422.25
419.625
440.25
447.0
425.75
503.625
740.0
709.625
823.875
686.0
582.0
514.25
588.625
648.0
566.875
561.0
499.5
430.0
408.875
371.625
343.875
213.25
222.125
175.25
187.625
145.0
136.0
117.375
90.0
74.125
69.25
75.25
72.875
58.75
74.625
86.5
108.125
107.0
99.0
151.75
151.25
178.375
207.0
248.125
203.625
157.125
125.375
124.125
145.25
144.625
174.5
248.25
319.5
314.875
281.75
244.125
304.5
413.625
456.125
438.875
385.375
316.0
298.75
321.875
315.5
284.625
262.625
258.75
228.625
209.0
141.5
136.375
189.25
165.75
168.875
172.25
194.75
215.875
223.75
252.625
292.625
416.25
564.875
543.25
486.25
370.375
408.625
401.25
293.875
203.25
155.125
105.5
72.875
67.375
88.125
114.5
171.125
164.125
151.5
144.0
85.5
103.625
94.75
126.875
192.125
255.25
324.125
288.875
294.375
314.0
345.625
386.75
429.875
428.0
459.25
453.75
473.375
485.75
506.625
565.875
490.75
398.25
444.75
464.375
563.875
614.5
572.625
601.25
419.375
205.125
109.125
122.125
121.5
95.375
83.125
74.0
67.75
63.125
49.625
49.875
62.5
87.875
61.75
60.875
75.875
105.0
141.0
141.625
120.875
106.125
79.25
93.25
108.375
138.25
203.625
318.875
354.375
335.375
310.875
261.75
222.0
181.25
156.875
136.625
117.375
151.125
147.75
158.375
179.75
234.625
286.0
337.5
298.0
220.375
146.875
135.375
132.25
191.375
268.125
331.125
388.625
603.875
867.125
1082.375
1150.5
938.75
743.625
641.375
666.875
725.75
711.125
663.75
688.875
582.0
549.5
492.75
512.375
423.625
474.5
715.5
1022.0
713.875
398.75
247.75
167.25
141.25
130.25
105.75
118.875
101.625
98.25
75.75
78.75
74.625
73.125
64.5
85.375
113.0
95.375
68.875
66.25
90.5
125.875
182.625
226.125
227.0
227.75
221.875
286.125
403.5
371.25
363.5
339.875
287.375
207.75
186.5
179.75
173.625
151.75
125.5
112.625
95.625
93.125
106.25
92.5
134.375
132.75
150.75
161.125
203.25
185.875
180.75
202.625
224.125
241.5
221.625
233.125
244.0
367.5
458.0
431.875
449.125
423.125
378.0
339.125
331.5
302.0
218.0
163.0
137.125
116.875
110.625
110.75
86.625
72.5
107.25
138.875
146.625
186.875
227.25
308.375
473.125
531.5
444.75
325.0
387.5
475.375
390.75
333.5
309.125
286.5
276.5
251.0
238.0
204.875
189.75
172.125
193.375
195.125
180.125
153.625
123.625
110.625
96.125
105.375
111.5
101.0
111.0
83.75
79.75
112.125
105.875
108.125
97.625
84.75
79.0
58.0
59.5
87.0
92.625
121.0
211.875
246.75
312.125
415.5
351.125
330.0
343.25
277.625
224.375
220.125
187.375
164.875
155.625
110.25
80.25
82.875
82.75
75.75
87.625
60.875
64.875
74.875
64.375
48.0
51.75
50.25
43.25
42.0
40.375
48.75
56.5
78.25
75.375
56.5
50.625
61.875
69.875
86.375
89.125
81.0
88.0
82.25
95.125
104.25
97.875
108.0
114.25
131.75
162.375
186.625
190.125
178.5
163.25
120.125
108.625
94.875
88.625
101.375
105.625
80.25
73.5
71.75
68.75
84.75
83.5
62.625
55.5
54.75
51.0
47.875
54.625
43.625
43.0
35.375
27.0
35.125
59.375
72.0
60.75
54.875
54.125
58.75
61.125
46.0
43.25
41.0
37.375
34.5
35.5
38.75
37.375
41.375
47.125
48.375
57.5
60.625
72.5
82.5
66.625
55.75
48.75
50.0
50.125
58.625
72.125
97.875
84.125
72.875
69.375
55.75
71.0
63.625
65.125
79.125
69.625
71.625
63.125
67.875
79.75
89.75
108.625
108.5
114.25
97.25
78.25
67.625
61.375
55.375
56.0
53.375
44.625
43.75
52.5
51.875
49.75
51.0
46.0
49.125
42.5
46.125
49.5
42.25
45.875
55.5
52.0
48.0
51.125
56.0
46.375
43.625
44.5
41.25
40.25
36.375
36.375
38.5
37.625
33.75
35.875
36.75
39.0
36.0
38.5
40.875
38.5
35.25
37.0
37.5
36.75
40.25
41.25
50.875
50.0
47.625
45.625
46.0
47.625
48.75
44.75
41.625
41.0
39.0
46.375
48.375
44.125
47.75
47.0
41.75
33.5
37.625
35.25
35.125
33.5
32.0
26.875
23.625
27.375
26.125
28.375
36.0
43.0
46.25
46.25
47.25
53.5
65.875
97.875
138.5
126.625
94.75
73.375
68.0
79.375
89.625
99.25
94.0
90.125
82.25
69.25
71.375
70.75
72.25
72.875
69.75
69.0
67.625
55.0
63.125
56.125
56.875
54.125
58.5
85.5
79.125
82.0
75.125
72.125
82.625
67.0
51.875
44.25
43.375
42.875
44.125
53.75
60.125
68.0
93.25
101.875
110.5
125.25
159.125
128.375
139.625
127.0
108.125
105.75
104.875
97.625
85.375
91.375
98.75
101.625
110.75
115.375
117.75
111.25
119.625
132.5
136.625
136.0
131.5
129.25
112.875
127.25
175.625
257.0
312.875
302.5
258.5
262.375
275.625
260.25
187.375
137.5
117.75
93.5
80.125
71.375
67.75
69.75
60.875
65.375
60.75
65.25
63.375
50.875
48.25
49.125
50.0
52.5
55.375
55.125
56.875
59.25
62.125
72.375
61.375
44.25
51.375
57.875
54.875
53.125
51.875
48.5
49.875
48.625
45.875
46.625
50.25
55.375
37.875
32.5
44.375
47.0
45.0
43.25
43.875
41.125
39.5
42.875
41.5
40.5
40.0
34.875
33.75
42.125
53.75
52.5
48.5
46.25
45.25
43.25
42.625
44.875
43.875
42.375
39.75
39.625
36.875
38.0
41.625
40.625
40.625
43.625
43.25
43.25
39.5
39.75
41.625
40.375
42.5
46.375
41.375
38.875
34.375
33.25
33.75
29.625
33.125
38.875
41.75
41.5
43.875
45.0
41.75
42.125
39.375
43.125
41.5
44.125
44.0
43.375
46.125
41.0
44.625
42.25
42.25
43.375
45.625
49.25
52.25
56.5
61.625
63.375
65.875
63.125
72.625
83.0
81.375
79.625
80.0
83.25
75.25
72.125
65.0
74.75
93.25
124.125
133.875
136.0
126.625
131.0
129.5
131.75
121.0
123.75
129.75
134.25
125.625
133.5
125.375
111.0
125.875
118.875
116.625
120.375
121.75
120.125
107.875
104.5
95.25
101.375
122.375
122.625
58.625
66.0
79.625
97.875
132.875
113.5
108.375
137.625
161.25
153.125
158.25
158.0
136.125
107.25
88.125
71.875
41.0
39.0
36.75
27.625
39.625
57.625
55.5
60.375
63.0
61.75
61.875
64.75
68.25
85.5
84.375
82.125
110.375
124.75
131.5
153.625
220.375
174.0
145.375
226.5
288.75
285.625
242.25
169.25
117.0
90.0
86.25
85.625
75.0
72.5
71.0
58.875
62.625
67.75
70.375
81.75
122.75
132.375
132.125
127.5
105.375
92.0
126.875
146.25
171.125
157.75
147.0
155.75
144.75
125.75
107.0
94.375
91.0
109.875
109.875
120.0
138.75
142.375
152.0
158.0
149.5
98.25
120.875
123.875
123.875
137.75
121.875
104.25
96.25
81.625
72.5
65.0
83.75
100.5
92.5
70.625
53.375
53.0
51.25
57.875
54.875
52.5
31.375
43.375
49.5
45.125
49.125
39.625
35.125
46.25
46.75
43.75
38.125
33.875
33.125
29.75
40.125
47.75
52.875
48.875
48.75
48.625
41.75
39.125
47.75
53.375
61.25
66.875
67.5
64.875
61.375
56.875
58.125
60.25
65.125
68.75
70.625
73.625
77.875
66.75
69.75
79.875
102.625
112.0
124.375
158.75
223.0
219.875
206.0
238.875
298.375
342.875
506.125
680.5
549.0
588.375
625.875
666.875
612.75
690.625
655.375
708.5
685.75
655.375
479.125
449.125
313.5
266.375
264.125
255.75
203.25
193.25
115.625
63.875
90.875
81.875
69.625
82.875
85.5
148.125
216.0
228.25
161.0
137.75
156.5
160.875
101.0
102.375
135.125
147.875
120.25
169.25
199.5
232.875
188.0
134.0
154.25
154.375
133.75
85.75
91.625
106.375
113.625
97.0
86.25
82.125
73.5
62.0
57.625
59.875
71.125
83.125
134.25
116.5
119.125
99.875
121.125
181.0
193.25
222.5
185.625
160.125
139.125
132.25
146.0
157.25
187.75
179.875
150.375
136.25
148.625
154.75
118.125
96.375
90.875
82.125
85.125
106.0
135.75
101.25
105.0
74.5
71.625
66.25
81.625
78.625
79.625
94.5
151.875
197.875
231.375
383.5
268.125
275.5
442.25
458.625
390.375
351.25
306.75
247.0
203.125
198.625
131.875
101.375
87.75
81.125
126.5
128.0
145.25
151.5
143.625
130.0
145.625
219.125
224.5
186.5
219.5
144.375
125.375
108.125
86.375
111.75
96.75
58.875
51.25
62.125
64.375
88.0
103.25
86.125
65.125
65.5
59.0
47.375
36.625
34.25
55.625
70.5
81.75
84.875
75.625
65.5
56.125
68.0
51.25
52.75
57.375
52.375
49.5
62.125
71.25
72.875
73.75
65.875
63.375
65.5
67.5
72.0
72.125
61.0
57.0
57.5
52.125
52.5
49.125
59.875
96.375
102.5
106.25
101.0
130.625
137.375
124.625
131.75
116.625
89.5
68.0
88.625
169.375
192.5
172.625
157.5
146.625
159.25
142.0
162.75
145.875
160.25
143.625
164.625
165.625
141.75
119.5
85.625
82.125
97.75
113.875
82.875
89.25
93.0
105.875
111.875
101.75
90.875
69.0
103.125
112.875
112.125
97.125
109.25
136.75
151.0
109.75
117.75
106.875
81.875
151.5
252.375
384.75
523.5
644.25
711.0
682.375
709.875
661.0
595.5
536.875
567.25
455.0
709.75
1403.0
1124.125
1044.125
905.5
810.25
594.375
397.625
304.25
255.0
183.0
133.25
128.25
148.875
229.625
362.625
407.375
441.625
450.5
508.75
520.125
580.25
613.25
636.625
655.875
811.25
970.5
1002.0
836.875
798.0
741.0
802.5
642.25
631.25
509.25
454.125
295.0
261.125
183.0
311.125
219.75
328.875
488.0
425.875
371.25
339.75
308.625
232.5
176.875
110.75
79.375
73.875
90.75
95.125
89.125
79.25
76.0
66.0
57.625
54.25
47.875
44.375
40.625
36.75
39.125
36.375
33.625
30.625
30.125
33.125
27.375
29.0
30.25
31.125
46.75
39.0
33.0
33.625
32.25
28.25
31.25
30.5
33.375
26.125
37.375
33.0
43.375
35.0
31.5
23.5
30.5
32.875
41.375
50.375
62.375
134.5
180.75
223.25
226.5
252.25
446.875
823.125
604.75
421.625
383.125
454.75
448.25
472.375
367.375
342.75
307.625
245.875
185.875
230.375
220.875
240.125
249.25
271.625
224.375
180.5
157.5
158.5
128.5
142.375
181.75
157.0
162.75
162.5
175.125
203.375
304.25
362.375
358.875
310.5
370.625
362.75
294.375
304.875
265.25
265.5
265.625
242.0
255.25
278.25
415.75
508.125
431.75
455.0
446.75
499.75
412.5
347.75
272.125
214.875
183.625
152.25
126.125
150.0
156.75
179.25
140.75
126.0
111.625
75.25
65.875
56.875
48.375
54.0
54.5
54.0
69.875
73.5
73.625
67.0
91.625
106.125
97.875
91.0
102.5
114.875
108.125
110.0
74.125
73.375
80.75
126.625
127.5
125.5
109.625
127.75
131.5
134.5
112.125
89.75
64.0
59.375
57.0
77.625
96.0
80.625
63.25
51.0
52.375
51.625
46.125
42.5
44.625
46.375
51.25
54.375
56.0
64.875
60.25
55.125
59.125
56.75
79.5
83.0
87.5
65.875
54.875
55.5
49.5
49.375
48.875
43.125
41.0
42.5
38.875
44.375
42.75
40.375
46.25
46.625
46.0
43.75
38.5
41.625
40.0
37.625
35.0
39.0
37.25
32.375
31.0
25.75
23.75
25.875
28.75
36.375
42.75
53.875
59.5
54.0
48.75
34.25
32.0
48.0
135.75
124.75
101.25
48.75
47.125
60.625
47.75
40.625
35.5
30.5
35.0
32.75
28.5
34.0
32.625
33.375
35.875
36.875
39.375
39.5
39.375
40.625
42.0
44.75
49.75
53.0
57.625
61.375
61.75
65.375
65.5
64.0
61.0
58.75
56.375
57.0
53.625
56.375
60.5
55.875
62.5
63.0
61.625
60.625
62.125
66.875
61.25
63.5
77.125
85.5
82.375
86.0
89.25
89.125
91.5
84.875
80.125
69.125
68.75
67.125
68.25
71.0
65.625
54.25
58.0
58.25
60.125
60.625
62.25
66.25
86.875
85.25
70.875
68.625
72.375
69.125
84.75
82.375
92.375
79.875
68.625
59.875
54.625
53.75
63.75
63.125
68.375
93.25
80.75
84.125
91.625
83.5
73.25
69.875
78.5
86.625
91.25
86.625
105.5
104.25
95.125
115.125
92.375
95.75
128.375
131.75
111.125
103.25
104.375
88.75
89.25
94.5
95.0
74.125
88.625
76.25
67.625
61.625
49.5
46.75
50.375
50.0
42.25
45.625
47.375
49.25
53.75
44.5
45.75
43.375
44.75
49.5
50.0
45.125
45.375
42.0
41.5
42.125
42.375
38.5
46.125
50.0
50.125
50.25
54.125
56.875
55.5
54.625
58.0
55.5
50.0
52.5
51.375
52.0
56.0
62.125
55.5
96.625
122.25
110.875
79.5
62.625
62.875
92.875
138.25
133.5
135.875
135.375
106.75
73.375
50.5
48.625
46.75
46.875
62.625
68.125
72.75
59.625
47.625
38.625
34.375
41.75
46.25
44.75
44.75
33.875
25.375
23.875
27.75
22.875
30.375
32.625
32.0
32.75
37.75
40.125
47.5
48.125
51.0
53.75
55.0
57.875
64.375
72.375
77.875
79.75
86.875
84.875
94.25
103.75
99.75
96.625
91.625
81.875
82.25
86.375
85.25
123.25
106.25
95.5
85.0
93.125
99.75
120.75
117.75
134.25
126.875
113.875
101.25
83.75
69.375
76.375
81.875
77.0
77.75
74.125
62.375
58.0
60.0
61.5
80.0
83.25
82.75
86.0
88.25
81.375
78.375
65.625
71.625
79.375
76.875
99.375
116.125
115.125
107.5
111.125
174.0
235.375
296.25
385.25
346.375
376.625
322.875
334.75
278.0
241.0
246.75
199.25
164.25
142.625
103.375
103.875
97.125
89.5
78.0
78.625
74.75
72.125
69.625
67.75
66.375
66.0
71.0
76.75
74.375
72.125
71.875
73.125
74.875
72.375
69.125
106.0
88.0
79.0
82.375
81.625
84.25
92.375
100.25
72.625
116.75
228.5
235.125
233.25
309.625
364.375
479.375
537.625
590.0
624.25
648.625
624.875
644.125
653.75
659.875
628.875
660.25
658.625
684.25
722.125
722.625
706.25
669.875
660.625
659.75
628.625
588.0
581.5
544.625
550.0
512.25
539.625
553.25
554.5
558.625
526.25
538.125
618.875
608.875
567.375
516.75
457.125
400.5
349.25
312.375
277.5
226.5
203.875
186.375
135.625
102.875
81.25
73.125
74.375
78.5
98.5
105.5
105.75
116.375
91.5
92.875
92.5
71.25
61.75
81.625
107.625
101.625
81.375
78.125
62.25
46.25
50.625
47.25
40.875
44.75
55.75
55.875
38.875
38.5
38.75
31.625
33.75
32.625
33.125
37.125
34.125
39.5
39.25
37.125
55.875
59.375
59.375
55.0
60.5
61.0
58.375
63.375
61.125
61.625
59.5
60.875
61.25
55.75
54.625
63.125
58.875
67.375
62.25
73.875
68.625
58.375
70.75
74.0
73.375
70.375
73.375
60.375
56.75
52.375
50.875
56.75
57.375
58.75
57.625
54.25
55.5
59.875
65.875
92.875
74.75
53.75
51.5
45.875
53.5
47.875
48.5
66.5
66.0
56.375
72.625
81.125
80.0
90.125
89.5
79.0
64.25
62.75
65.625
66.125
58.75
51.75
48.625
47.375
51.5
62.75
69.375
79.375
76.0
75.125
78.375
76.25
73.75
72.125
58.875
57.25
54.375
54.25
51.25
51.0
52.375
56.5
58.875
52.5
51.75
53.125
51.5
50.375
54.125
56.625
56.625
55.75
60.25
67.0
63.875
65.875
57.875
52.375
53.0
53.0
55.0
57.625
57.0
60.375
59.125
73.625
97.0
91.125
76.875
64.875
56.75
50.375
51.5
46.875
43.375
47.0
50.0
44.5
42.75
41.5
43.875
43.625
43.75
40.125
37.625
37.875
39.5
40.25
43.125
51.625
52.875
51.0
56.0
68.875
81.625
87.75
69.0
52.375
47.25
47.5
49.25
65.375
53.875
58.375
60.625
101.5
116.875
101.625
112.25
77.75
74.25
77.0
64.75
62.25
55.125
49.625
49.875
67.0
77.0
65.875
52.125
49.125
56.875
63.5
52.375
55.625
60.0
67.0
66.625
62.625
57.75
53.125
58.5
108.125
84.25
77.5
79.625
77.75
78.125
80.875
86.25
96.625
99.75
105.5
101.875
108.75
110.5
106.75
110.5
111.125
113.75
102.0
111.0
142.375
140.5
144.25
160.125
174.75
196.5
191.0
172.25
173.125
191.875
190.25
178.75
188.75
159.5
131.75
89.875
79.625
73.875
86.875
81.875
81.125
61.125
53.75
45.0
58.75
66.25
52.625
44.5
44.625
38.625
35.5
33.25
31.125
29.375
29.5
30.0
32.5
33.25
34.5
42.875
52.375
58.5
60.125
77.625
100.0
116.375
135.375
165.125
156.625
133.625
115.375
109.25
97.75
91.75
88.375
75.875
74.625
93.75
129.75
149.25
118.25
104.5
184.25
218.625
136.75
118.375
70.625
62.75
53.375
45.125
41.625
44.75
44.0
44.5
51.375
46.875
48.375
55.0
69.875
87.0
99.625
123.875
143.75
159.375
147.875
147.25
169.5
191.875
198.5
217.125
231.875
239.25
235.875
245.375
277.125
280.625
257.0
261.875
239.375
226.5
208.375
197.5
169.125
140.125
148.125
152.0
153.375
153.0
147.875
137.25
106.125
96.25
88.625
80.375
86.625
86.375
82.0
73.25
75.375
64.25
78.5
78.125
83.125
87.625
92.125
86.625
117.25
82.25
102.0
102.25
84.125
80.125
75.375
78.375
73.875
102.625
75.5
56.375
48.625
52.375
50.25
48.125
70.25
66.75
56.875
61.875
64.0
61.75
55.875
54.5
52.125
53.25
56.25
70.5
53.625
69.375
67.375
71.625
71.375
73.75
68.25
70.0
86.125
77.375
72.75
78.125
77.75
74.875
75.25
78.375
72.625
72.5
71.625
99.875
83.75
91.5
96.375
103.5
108.625
118.625
115.125
101.5
87.375
179.875
225.875
169.875
142.375
109.375
105.375
88.5
91.25
98.75
112.125
182.25
190.375
140.0
103.5
83.0
74.0
66.375
57.625
53.125
48.75
50.125
52.5
50.375
54.0
58.875
56.125
57.5
74.375
83.125
83.375
81.5
72.875
60.875
51.0
47.5
36.125
31.5
34.625
35.75
38.625
40.25
41.375
44.625
47.75
47.625
50.75
51.25
52.5
53.25
51.125
56.375
54.5
43.5
42.125
45.0
40.875
48.875
48.875
54.625
56.25
67.375
67.625
69.25
60.0
59.375
56.125
62.75
62.375
59.375
59.0
59.125
60.625
65.0
58.625
52.5
53.375
50.5
53.875
57.75
53.25
55.125
54.125
57.375
55.375
56.875
56.75
55.125
53.5
51.875
51.5
54.125
50.625
55.375
62.0
60.875
90.375
104.625
96.625
106.125
115.125
119.125
119.375
111.875
117.75
139.0
174.125
183.75
213.875
243.625
248.375
233.625
179.0
169.75
144.25
114.375
101.0
98.25
95.875
87.75
88.0
88.125
90.375
93.0
93.375
88.375
83.625
80.375
76.875
77.75
76.125
65.5
66.75
62.25
61.875
58.625
52.875
55.25
54.125
59.25
59.625
64.75
59.0
58.0
56.625
58.125
67.25
75.125
114.5
216.125
353.875
377.5
390.375
353.375
317.625
244.375
190.5
214.875
236.25
281.375
253.875
245.0
255.125
198.25
168.25
141.75
129.5
122.5
115.625
137.125
209.875
274.5
403.25
442.375
474.625
338.5
282.5
306.875
301.0
297.0
286.0
244.625
197.375
223.25
203.375
179.125
139.375
144.375
177.625
155.25
125.125
106.75
102.125
107.875
89.25
151.875
205.75
240.0
224.625
212.75
194.25
353.5
374.375
306.625
246.125
205.625
202.625
183.875
159.125
122.125
99.0
73.375
73.5
62.375
48.875
28.75
30.875
21.625
29.375
32.5
38.125
104.625
107.375
136.875
144.5
174.75
220.625
270.0
333.0
375.25
373.5
377.625
388.875
361.75
308.0
294.875
285.125
261.875
236.0
177.0
142.75
110.625
103.75
99.5
72.375
63.5
61.875
65.375
67.25
79.125
92.625
72.0
56.375
58.5
56.375
58.375
57.875
60.75
67.5
67.875
73.125
96.25
130.5
137.875
100.625
92.125
84.875
71.875
76.625
95.875
105.25
129.75
114.0
120.375
117.5
127.375
130.25
108.625
117.25
125.75
150.375
169.625
164.875
163.625
165.5
150.125
161.875
144.0
116.875
99.375
116.25
102.25
95.75
101.625
99.625
78.5
63.875
61.375
59.375
50.375
52.875
42.0
34.5
38.0
40.375
46.375
63.0
54.875
76.375
91.625
165.125
131.25
107.75
76.0
77.875
78.5
81.25
78.375
67.25
58.0
55.875
47.25
46.75
51.625
65.125
75.0
88.375
58.5
52.625
66.75
83.5
116.625
114.75
90.875
66.0
53.25
46.0
44.625
51.25
39.125
42.25
45.75
46.125
45.5
46.25
49.375
53.5
55.375
77.25
72.375
68.5
63.75
64.375
71.125
80.125
85.25
72.75
70.75
76.125
93.5
115.125
144.125
177.875
179.875
189.0
169.125
201.0
198.0
187.0
188.875
194.875
195.0
177.125
153.5
136.25
120.625
105.625
92.375
107.5
98.5
75.25
110.125
104.875
96.5
115.625
106.125
109.25
105.375
88.375
93.75
91.0
96.0
101.625
88.25
114.5
118.875
120.125
118.5
105.5
88.625
90.75
73.75
72.0
84.125
95.75
97.75
74.25
68.75
51.125
47.375
50.625
67.0
86.25
96.625
87.875
79.125
90.125
80.375
90.125
86.25
93.875
222.75
273.25
194.75
128.625
109.375
101.0
87.875
85.75
93.0
96.375
97.375
103.625
109.375
85.875
78.75
86.0
60.0
51.375
65.25
80.5
71.75
63.75
66.75
75.625
46.625
39.75
39.125
42.625
42.375
43.75
44.75
38.875
45.625
47.125
43.125
48.625
50.0
45.875
47.0
43.25
44.375
41.375
45.25
48.5
50.125
49.125
51.5
48.25
43.75
48.25
54.375
52.375
52.75
56.5
62.0
95.5
323.75
275.375
313.125
357.625
365.875
456.0
469.125
538.0
658.5
689.375
646.5
452.625
389.375
350.0
365.125
325.125
302.375
295.375
307.875
327.875
349.5
438.0
523.375
594.875
559.5
485.25
473.625
525.5
477.0
391.375
362.0
314.875
349.75
363.25
269.375
255.875
312.75
324.625
313.75
252.75
240.125
253.25
287.75
291.0
284.375
274.5
244.625
258.75
268.25
261.875
279.375
275.625
274.875
311.75
385.25
494.625
634.125
696.75
695.125
735.125
762.0
764.25
668.25
632.875
584.875
549.625
529.0
474.125
505.5
461.875
493.125
455.875
433.875
405.25
404.125
345.375
487.25
634.0
710.375
785.75
888.0
749.875
748.0
734.5
717.875
673.75
658.875
637.25
641.75
643.0
577.625
540.0
485.875
442.375
506.25
514.125
370.125
256.75
184.875
176.25
184.25
277.0
199.125
189.75
265.75
377.875
376.125
312.5
245.625
202.25
179.125
114.0
92.0
137.75
139.375
121.0
105.125
109.0
193.5
310.875
415.125
486.375
658.25
647.5
596.625
510.625
324.75
270.125
269.75
279.125
267.125
216.0
177.375
171.375
195.5
179.25
183.125
189.375
210.75
202.875
204.625
228.375
240.625
279.625
408.125
434.5
448.375
493.625
495.375
482.875
447.5
422.75
434.5
507.0
685.75
666.0
624.5
765.625
778.875
743.875
666.0
723.75
635.625
617.5
643.0
629.625
508.0
613.75
655.375
604.75
576.5
574.0
576.0
678.25
650.75
652.0
653.875
720.25
682.125
850.875
714.375
782.0
707.125
831.5
843.875
818.25
877.875
873.75
732.375
1117.375
726.625
870.25
966.75
860.25
877.375
1014.375
975.25
985.5
1014.125
1045.25
1079.75
1187.5
1028.375
863.125
953.625
937.125
626.25
532.625
446.0
448.25
405.625
432.75
655.625
1003.0
1477.125
818.625
1013.125
1196.75
1184.375
604.0
752.25
745.25
589.375
568.5
483.125
506.875
511.625
420.875
555.75
552.125
797.625
1586.875
1384.875
824.25
1166.25
1046.25
991.375
981.0
1020.375
1048.375
1100.0
1059.875
1099.25
787.625
716.0
761.25
598.125
510.75
435.5
466.25
616.625
714.25
698.625
839.125
821.875
740.5
836.875
887.0
1169.625
1334.625
1148.375
1437.125
1739.875
1422.375
1194.75
1419.75
1675.5
1605.5
1700.125
1549.25
1430.0
1471.25
1199.0
704.375
686.375
851.625
612.375
510.625
481.625
486.25
484.5
480.5
427.5
344.875
283.25
345.875
257.875
175.75
145.25
133.25
122.125
128.0
118.0
129.375
133.75
120.625
100.625
110.25
120.125
104.875
153.125
194.25
184.125
172.625
185.625
158.0
131.5
153.375
174.0
249.25
374.25
413.875
588.125
752.0
673.375
796.5
964.75
1065.25
905.875
645.25
578.125
571.0
651.875
686.25
713.5
665.0
657.375
659.5
599.625
603.75
594.875
599.125
617.5
680.375
654.625
667.25
577.0
578.875
650.625
631.25
450.875
412.375
472.375
326.125
375.5
453.25
600.875
785.375
785.125
670.125
767.875
827.875
699.625
668.375
745.875
774.625
723.375
647.125
540.75
413.375
385.375
461.875
563.875
636.625
600.625
552.875
545.5
422.25
414.0
457.5
791.0
822.5
639.75
446.625
456.75
611.5
748.875
615.25
580.25
659.875
611.0
608.25
607.375
570.625
539.125
553.375
471.25
460.0
494.0
586.5
622.875
579.875
598.25
745.625
667.5
793.125
1220.875
1271.5
1104.875
734.125
501.25
332.0
293.25
282.25
245.25
271.875
274.25
229.75
176.875
197.875
165.125
138.0
127.625
137.25
217.5
250.125
454.625
573.75
578.5
688.5
965.0
1169.75
1425.25
1259.25
1140.75
972.5
875.0
814.25
716.75
750.75
742.875
678.125
625.375
602.75
615.25
614.375
565.0
607.0
664.0
739.25
777.0
809.125
822.0
751.625
646.0
386.5
309.875
311.625
301.625
254.625
204.5
250.0
275.375
197.625
182.375
161.5
190.625
128.625
124.75
125.5
154.625
216.625
329.125
302.5
356.625
423.5
456.625
493.25
529.875
655.0
754.5
676.0
656.875
599.625
677.75
678.25
697.0
727.0
628.875
579.625
542.375
525.25
360.75
297.375
292.875
298.0
351.75
332.25
369.75
387.125
329.25
285.0
257.5
220.625
227.625
243.75
271.625
287.5
309.0
257.625
283.25
241.25
186.25
169.25
166.25
162.75
145.375
322.5
490.5
465.0
415.125
368.625
324.375
289.875
257.75
218.25
202.625
138.5
140.375
108.25
194.125
322.875
375.0
333.375
353.25
394.625
502.5
446.375
425.5
357.625
328.75
306.375
295.0
333.5
411.75
355.0
411.625
431.0
425.875
377.5
359.5
314.375
210.375
218.25
253.125
343.875
335.25
413.875
377.75
423.125
440.375
390.375
356.125
402.0
465.5
361.375
362.25
430.0
468.375
429.5
375.5
308.5
335.875
316.5
363.125
424.0
456.5
396.125
365.375
430.875
357.375
364.0
361.0
428.625
445.875
500.25
521.125
465.625
405.875
427.0
441.75
425.75
333.625
331.125
322.125
314.125
365.875
386.25
356.375
396.125
378.375
383.5
408.125
434.25
666.0
840.375
1090.75
1072.0
594.0
600.875
712.0
873.0
988.25
896.75
1039.75
712.25
668.25
499.125
399.625
287.75
180.875
214.875
224.875
360.125
334.625
344.5
381.625
495.5
513.0
483.5
534.0
712.125
953.125
946.875
946.875
822.625
838.75
845.75
719.5
549.625
478.625
368.5
286.625
277.375
385.125
472.75
616.75
664.625
734.0
762.125
748.75
699.375
755.75
776.0
632.125
602.125
634.625
574.125
563.0
643.75
771.5
659.125
647.25
774.5
901.75
841.75
704.625
744.0
695.375
546.5
442.375
341.5
407.25
494.75
677.125
723.5
706.625
637.375
715.125
728.875
796.25
928.875
1060.375
1149.75
1167.75
973.125
890.125
730.625
588.0
424.625
434.25
547.5
677.375
652.5
478.625
622.875
760.625
805.25
803.5
736.0
723.375
643.375
593.375
556.375
613.25
928.5
1018.625
706.375
709.0
768.875
700.375
692.25
607.375
616.5
544.0
689.0
676.75
656.0
534.875
496.5
430.625
354.75
305.375
234.625
224.25
266.625
280.0
274.25
267.0
296.125
304.5
259.375
261.25
293.0
229.375
205.375
218.125
180.625
152.0
159.25
218.5
223.0
245.125
236.5
185.625
149.125
135.0
156.375
176.625
215.0
265.75
376.75
646.5
649.125
822.0
761.375
674.125
558.875
461.875
312.125
286.375
385.5
458.0
405.0
377.625
317.625
382.625
401.875
416.25
429.0
435.5
479.125
588.75
976.5
1032.75
1221.0
1165.625
1179.375
1222.375
1080.125
1028.875
868.75
826.375
641.25
529.625
564.375
506.375
517.0
469.375
410.375
403.375
365.125
411.5
441.375
468.75
548.5
602.5
532.0
449.125
531.125
1147.0
1217.75
746.375
732.25
703.375
733.875
559.25
479.0
392.25
418.125
358.0
270.0
271.0
286.875
428.0
598.625
694.125
708.625
721.75
743.375
763.75
870.25
1047.625
1302.5
1539.25
1691.5
1320.625
1157.625
783.25
706.625
790.25
709.875
622.125
650.625
674.875
624.375
517.75
530.625
607.875
509.25
500.25
552.875
441.75
397.5
381.375
385.625
438.875
462.0
467.75
417.5
372.25
337.0
329.25
382.75
395.25
448.625
463.5
585.0
661.875
604.75
692.875
635.375
550.875
456.375
471.875
506.75
539.0
468.625
363.5
329.875
287.75
217.75
199.625
178.25
200.25
176.125
145.375
110.125
112.0
110.625
102.125
122.375
150.875
243.125
350.625
310.625
217.5
193.75
222.75
151.875
134.625
147.5
159.875
164.0
226.875
267.375
294.0
315.0
270.5
338.25
365.625
345.125
413.25
404.5
322.375
284.375
302.75
281.0
310.75
331.875
315.75
410.125
408.0
417.875
496.5
500.875
418.25
442.875
403.375
396.75
409.625
349.0
408.125
448.75
527.75
539.625
407.625
333.875
307.875
294.875
222.0
226.625
263.625
245.875
212.125
223.5
219.375
271.25
327.0
358.875
400.875
473.25
758.875
1060.375
1073.75
1110.375
1015.5
753.625
796.5
705.25
663.5
670.0
529.25
450.25
413.5
446.0
464.0
566.375
569.875
568.75
561.875
515.25
472.875
491.5
515.0
433.375
540.375
577.0
584.625
543.875
548.25
562.0
540.25
595.875
652.375
757.875
773.75
687.25
668.75
689.875
561.25
479.625
479.25
539.5
499.625
490.75
380.5
323.75
310.625
260.875
278.25
267.75
261.875
260.625
264.75
293.125
362.0
370.625
345.5
291.875
244.375
196.5
216.5
203.625
207.625
216.875
202.875
180.125
155.5
137.75
110.75
118.625
165.625
179.75
197.0
260.0
390.375
664.0
765.375
468.875
326.25
430.25
403.75
296.125
175.0
141.625
99.875
90.25
78.75
71.25
62.125
154.25
199.125
188.0
152.25
133.25
121.125
117.75
127.625
171.0
217.125
208.25
202.25
188.0
175.25
207.125
316.25
367.125
336.625
327.75
342.0
295.75
228.125
266.75
263.0
284.75
414.5
524.125
581.0
474.0
406.875
328.5
272.625
283.625
280.125
218.875
172.0
161.25
168.5
175.875
200.875
269.5
338.25
318.625
316.5
275.625
237.125
216.75
190.875
153.875
167.25
164.5
154.75
147.0
117.5
68.125
102.125
129.5
153.5
191.625
228.375
245.0
269.125
299.5
246.0
236.5
231.75
177.875
188.75
178.0
129.5
105.25
98.125
70.125
91.125
97.875
95.875
125.5
163.5
185.75
194.0
354.25
458.125
452.625
413.375
340.625
287.875
327.25
342.25
364.25
355.125
389.0
726.75
1194.0
1100.75
1071.625
958.0
841.75
619.375
604.5
566.5
392.375
306.125
301.375
279.0
382.375
381.125
294.125
242.5
229.0
157.125
136.375
118.125
111.25
167.875
209.125
179.125
136.0
98.625
127.625
139.625
166.25
142.25
191.5
286.125
417.875
668.75
837.5
755.0
679.75
751.5
516.625
508.0
566.875
487.0
516.0
519.25
425.0
369.5
341.5
305.75
271.375
234.75
214.0
213.5
200.375
239.0
234.625
369.375
353.375
263.0
236.125
173.25
128.5
132.0
119.0
126.875
111.75
113.0
131.5
148.75
122.125
136.125
154.125
97.5
67.75
88.875
78.375
107.875
126.875
157.625
169.625
244.75
336.75
384.25
462.0
561.5
614.875
760.375
786.125
844.0
819.5
730.125
618.125
674.5
622.5
477.25
467.25
455.375
394.5
383.0
432.5
436.875
449.75
448.0
374.5
376.25
366.625
344.5
353.0
320.75
321.0
340.375
534.125
640.75
566.625
388.125
394.125
322.25
304.25
313.125
270.125
265.5
346.5
283.75
242.5
193.375
236.5
206.875
244.0
255.75
282.125
316.25
316.0
220.625
205.125
161.25
204.625
171.0
150.0
167.875
214.25
226.75
160.875
134.0
130.5
90.5
114.875
83.125
59.375
71.375
118.375
214.5
414.125
374.75
343.625
316.875
299.375
310.75
283.875
287.375
266.125
249.0
227.25
244.125
314.625
352.75
398.875
487.75
496.75
401.75
433.75
533.875
603.125
511.875
467.75
410.25
443.25
521.0
563.625
571.125
558.625
529.25
471.25
512.5
576.0
523.0
447.25
478.125
504.625
545.625
463.25
469.0
477.5
360.0
324.125
255.875
188.375
193.375
231.75
294.0
276.375
248.625
270.375
274.25
278.5
263.625
249.375
214.625
365.75
282.875
265.375
313.375
275.875
286.25
230.5
276.375
267.25
278.25
299.5
313.375
333.875
334.375
325.875
399.75
421.375
432.75
447.5
412.625
296.875
245.375
220.375
187.75
143.25
137.0
208.625
232.875
299.0
320.75
361.125
361.0
355.625
369.125
685.75
595.375
320.75
226.375
230.125
207.5
174.5
211.75
178.125
157.25
116.375
106.25
71.375
66.375
116.125
126.5
103.625
83.25
84.375
87.875
95.125
125.625
151.375
148.25
152.125
173.625
216.75
232.125
251.875
350.375
345.375
334.125
307.0
270.625
283.625
320.75
374.0
390.625
423.0
460.75
423.75
420.75
474.75
449.125
491.25
408.5
363.75
257.125
262.0
238.125
228.25
189.5
180.75
158.625
146.25
114.625
114.625
133.625
162.625
134.5
105.375
95.875
94.0
106.25
138.625
100.5
99.0
133.0
103.75
100.5
125.75
191.0
267.125
246.0
185.0
131.375
103.25
105.375
138.75
125.75
113.0
125.25
116.75
67.75
98.875
107.125
112.0
106.75
96.5
101.25
101.25
88.125
85.375
127.25
192.75
283.75
267.625
186.375
129.25
172.375
205.375
311.375
272.0
186.75
149.5
171.375
151.875
147.125
151.0
142.5
134.125
141.125
128.75
173.875
151.625
141.125
150.125
139.5
171.5
183.75
174.875
203.875
289.0
376.75
313.0
477.375
481.0
545.625
520.0
551.125
363.625
294.0
235.125
182.625
186.625
158.125
104.75
118.0
111.125
143.75
153.375
131.75
136.25
124.375
144.5
163.875
166.0
195.0
210.875
187.375
338.625
423.875
287.0
281.0
346.5
406.5
381.875
271.375
243.875
272.375
237.75
216.125
239.0
223.125
218.875
217.25
193.25
180.0
176.0
184.375
184.625
208.5
236.125
236.75
220.5
200.875
219.0
228.25
240.0
232.375
265.5
233.125
264.0
289.125
288.75
298.375
322.375
300.75
275.5
241.125
264.25
336.375
289.0
322.625
362.375
286.0
293.875
299.625
340.625
341.0
318.375
416.25
362.25
375.75
372.375
387.0
331.25
312.625
294.75
268.0
295.75
300.25
325.0
316.5
411.625
387.375
383.625
322.125
229.25
193.25
188.375
161.375
162.875
149.625
137.0
130.5
144.875
165.125
203.875
241.875
202.75
231.5
189.25
216.0
241.375
226.75
180.125
156.5
165.75
161.0
144.125
147.25
147.25
158.5
160.25
143.5
147.625
140.375
112.75
106.5
97.875
100.75
108.75
95.875
82.25
87.625
88.375
72.5
66.75
62.875
57.75
59.5
47.5
66.375
61.625
68.25
54.625
68.625
68.75
77.5
86.25
74.0
80.0
79.875
96.625
104.0
111.125
110.125
118.0
128.375
95.5
105.875
103.0
128.25
132.75
168.75
179.5
276.125
294.5
395.0
438.75
260.5
222.625
233.5
314.5
270.25
119.5
105.75
136.75
160.25
133.375
141.625
148.375
156.125
133.25
128.125
144.75
131.75
136.125
105.375
96.625
97.875
82.25
94.875
62.5
60.375
81.875
93.125
89.375
87.875
101.375
147.0
134.375
118.875
111.625
111.0
118.875
110.125
118.75
137.375
134.0
150.75
164.0
141.0
156.25
195.625
181.0
202.625
196.625
187.5
201.75
213.625
180.75
194.125
205.0
194.25
189.5
237.75
272.125
231.125
197.25
233.75
259.75
230.875
185.625
191.5
244.25
271.625
237.375
189.125
178.375
181.625
140.125
133.0
139.625
156.5
157.625
158.875
181.75
153.5
171.25
142.625
178.5
178.25
162.625
169.75
180.25
181.5
177.125
169.25
128.5
106.625
103.875
92.875
82.5
125.75
184.0
213.25
209.625
230.375
189.875
122.75
112.0
141.625
184.625
207.25
182.625
146.25
101.125
72.625
61.75
48.5
52.625
49.25
82.5
104.625
118.5
114.5
130.625
124.375
129.625
123.875
129.875
134.125
135.0
109.25
105.75
129.875
187.5
250.5
269.625
317.0
307.875
344.5
353.875
341.75
274.625
247.125
209.875
183.875
248.875
333.375
407.375
461.875
386.125
338.375
272.25
256.625
283.75
228.125
220.375
236.375
246.75
190.375
162.375
129.0
131.25
148.75
240.5
295.625
299.0
227.875
154.375
130.125
115.875
122.875
98.625
120.5
141.0
108.0
122.125
139.5
177.75
178.75
193.0
229.625
234.875
276.625
391.25
368.5
339.0
372.625
394.375
426.375
453.75
479.25
468.5
541.75
538.5
567.25
621.5
561.5
541.125
652.25
627.375
622.25
620.875
621.25
602.875
637.625
997.5
1167.125
1386.5
1155.75
1019.875
883.5
678.125
559.0
460.875
389.5
473.0
555.75
631.5
647.875
624.25
468.5
357.625
259.25
253.5
285.375
293.875
282.0
361.375
426.625
354.125
353.75
310.0
254.0
288.5
294.125
265.875
180.5
208.0
346.625
407.875
371.5
298.125
232.0
192.375
149.375
142.25
138.75
138.875
137.25
126.375
127.5
122.25
111.75
115.75
141.75
155.375
135.75
89.0
94.0
98.25
81.375
91.5
79.0
71.5
73.125
64.625
60.875
59.0
46.625
47.375
60.75
31.375
37.25
40.75
53.75
66.75
56.25
84.75
57.375
47.875
47.25
44.375
42.875
51.375
54.625
59.125
66.0
58.0
46.875
40.5
42.625
33.375
34.75
40.625
40.875
45.5
45.625
48.75
46.125
40.875
38.375
40.25
38.625
36.875
36.75
34.875
37.375
34.75
34.25
32.0
27.0
31.25
32.875
34.0
32.875
30.5
31.125
31.25
31.75
30.25
29.125
31.375
33.75
33.625
32.125
32.125
33.625
31.625
30.375
33.375
35.5
28.25
27.125
31.25
31.875
32.625
26.25
29.5
26.375
25.25
28.375
36.375
45.375
58.0
59.375
59.0
50.625
62.25
69.0
77.875
83.375
110.5
138.625
137.5
138.375
144.125
157.125
153.875
130.75
150.625
129.875
111.25
128.0
135.375
124.375
55.375
40.0
34.125
33.75
26.375
28.5
24.875
21.0
20.875
24.0
28.375
26.125
27.125
25.875
23.125
33.125
39.75
37.75
35.75
37.125
41.875
42.375
47.875
47.125
46.125
45.125
45.0
63.25
68.25
69.625
71.875
59.375
53.0
97.375
268.125
289.0
228.625
150.5
131.875
131.25
110.125
89.625
82.125
75.875
76.25
80.0
68.5
62.625
53.875
53.5
48.5
50.375
52.875
49.625
52.0
50.75
55.125
53.25
54.25
55.125
66.5
63.5
63.25
62.625
81.25
121.875
108.625
157.75
156.375
144.125
133.875
116.375
113.25
102.75
108.125
113.875
105.875
113.0
112.0
111.125
130.75
122.0
106.25
131.875
157.125
134.5
102.5
90.5
109.75
91.75
79.125
74.0
72.625
104.625
139.875
142.25
147.625
115.0
90.25
94.25
96.75
97.125
95.25
92.625
111.0
92.25
75.75
74.125
66.5
68.625
69.625
79.875
86.25
75.0
69.125
77.375
75.25
94.5
97.0
79.0
76.625
71.625
69.375
68.75
62.625
59.125
56.375
52.125
60.5
129.0
200.5
272.875
339.125
377.25
318.5
296.875
563.5
650.25
637.75
636.0
628.875
610.125
626.75
661.75
626.625
609.875
490.125
452.625
544.875
566.0
736.0
848.75
724.0
597.75
595.25
799.875
885.5
832.125
904.5
1105.25
1081.375
1071.375
976.125
885.125
747.625
723.25
724.875
715.625
643.625
659.875
549.625
623.875
528.0
461.125
409.875
390.875
386.0
554.375
347.75
274.625
268.625
249.0
266.0
204.375
199.75
187.625
153.0
243.25
305.75
300.375
271.25
205.375
181.25
136.25
168.5
169.125
152.25
182.75
247.375
276.375
181.375
266.625
254.5
154.5
101.375
101.0
108.625
92.125
83.5
69.75
50.0
45.0
40.125
37.875
37.25
35.5
30.125
25.75
56.875
65.125
55.5
50.125
54.375
45.625
55.25
54.875
52.25
51.5
52.875
57.875
61.75
57.75
56.625
67.125
63.125
58.25
70.25
68.0
72.0
68.25
65.25
72.375
68.875
70.375
67.75
67.125
69.75
68.25
75.375
71.5
70.0
71.0
64.25
65.0
67.625
70.875
64.75
59.625
63.5
67.5
70.75
74.0
62.75
65.0
72.0
64.0
70.25
64.75
65.625
63.375
60.25
62.5
57.125
51.125
52.875
64.875
54.25
46.875
46.875
51.75
48.375
46.75
41.125
36.75
33.375
56.75
46.75
44.25
38.0
38.625
44.25
47.0
42.125
38.0
37.375
40.5
54.75
43.0
44.625
49.125
36.625
41.75
55.875
47.375
53.125
54.25
47.125
38.625
46.75
35.5
60.5
64.75
49.5
43.25
50.25
50.375
50.5
65.875
62.625
61.5
61.0
61.125
64.125
53.0
57.625
54.25
44.625
41.25
45.75
56.25
63.0
54.5
52.5
53.5
62.5
37.75
65.25
86.125
156.875
158.625
124.375
88.5
94.375
66.5
67.5
62.5
54.0
54.75
50.25
53.5
51.25
57.375
59.5
93.75
117.5
132.625
172.25
149.375
100.25
71.125
66.875
52.625
60.75
123.625
144.125
123.0
180.0
165.625
144.375
149.75
142.25
202.25
186.0
184.75
224.25
246.625
470.5
703.75
734.375
685.25
523.625
443.625
440.25
569.625
584.75
573.875
649.0
719.125
874.375
822.875
809.0
745.375
721.875
852.25
961.125
960.625
951.375
830.75
700.875
838.625
705.875
921.625
1141.125
814.875
707.875
688.0
542.625
408.25
426.875
492.375
526.0
547.875
525.5
655.625
597.875
515.75
554.25
572.375
517.5
468.375
409.125
376.625
377.0
337.25
305.625
416.875
532.375
635.375
691.25
1124.875
1058.5
1114.5
945.25
967.375
877.875
832.875
698.625
730.5
777.625
756.375
735.375
714.875
676.75
696.625
655.875
638.5
688.25
752.25
725.0
709.625
646.75
653.125
739.875
567.5
493.75
409.5
424.375
305.75
264.0
276.875
267.0
290.75
300.25
439.25
505.5
408.5
288.75
241.75
251.375
236.75
294.5
286.625
370.5
364.5
348.875
320.0
292.625
289.375
325.0
306.125
283.125
322.0
369.125
436.125
443.625
489.375
475.75
434.375
625.625
649.125
495.5
561.5
689.5
712.25
553.875
442.25
367.375
308.875
312.75
216.5
234.5
257.5
218.375
181.75
190.25
186.375
148.625
122.375
103.875
122.375
145.0
127.5
94.375
74.75
69.875
67.25
73.75
60.875
48.875
52.0
41.875
33.875
35.625
43.0
41.375
40.625
51.625
44.375
36.0
49.375
34.375
70.25
49.5
108.75
94.25
42.0
36.0
64.75
37.625
31.875
38.375
49.125
43.125
48.0
26.125
26.625
25.125
32.75
36.0
42.5
38.25
36.625
39.875
48.125
64.0
69.625
96.25
90.0
87.5
76.625
67.625
85.875
69.75
74.125
81.125
80.75
67.125
76.25
82.25
104.875
137.375
103.25
101.625
91.75
92.5
123.0
121.625
148.625
171.75
180.75
174.0
190.75
166.375
190.0
172.625
114.625
146.625
151.25
138.875
143.5
171.875
172.375
199.375
185.25
235.75
353.625
312.875
273.5
288.375
291.875
278.625
329.5
318.0
315.625
231.875
174.125
143.5
123.625
110.0
100.5
90.875
85.125
85.125
102.375
104.875
99.5
109.5
121.125
130.0
93.875
100.5
87.5
76.875
72.25
66.5
62.75
69.875
73.0
72.75
73.125
78.625
88.625
89.875
85.875
82.875
81.375
78.375
76.0
72.25
64.125
55.375
51.875
46.375
49.75
50.75
49.0
53.625
52.25
50.25
45.0
39.125
39.5
48.25
48.75
64.75
66.375
85.875
91.625
108.75
130.75
128.25
92.5
69.375
71.5
68.125
55.75
61.75
59.5
57.5
52.875
58.25
83.875
110.125
118.625
90.625
61.0
47.5
50.125
47.875
53.5
47.875
40.625
42.75
42.75
74.5
76.125
62.5
58.125
56.875
54.5
103.625
174.5
238.75
204.375
142.5
89.0
55.25
33.75
26.125
33.125
52.625
53.375
45.75
39.0
39.75
25.75
26.5
28.875
26.625
17.5
20.125
24.5
23.625
22.875
18.25
22.875
22.0
15.75
21.375
18.0
18.75
18.75
20.0
17.625
14.625
18.625
17.625
18.25
20.0
18.75
21.25
25.375
25.5
28.875
27.0
25.5
27.375
27.125
27.75
29.0
31.75
34.625
49.875
70.625
58.875
50.5
46.0
47.125
50.25
56.875
57.5
47.375
45.75
48.875
53.125
51.125
57.75
62.25
77.625
60.625
62.75
88.625
104.875
122.375
138.625
144.625
141.5
137.625
152.75
182.5
211.125
175.0
145.125
143.5
180.5
266.75
305.125
378.125
478.875
549.625
624.875
790.625
972.5
1008.875
944.125
857.375
874.5
980.625
1065.875
967.75
1018.375
808.125
888.75
893.875
842.5
799.125
658.25
507.875
396.75
350.0
281.75
241.625
195.125
145.75
117.375
107.125
102.0
86.0
112.625
104.0
109.25
94.875
78.875
57.5
68.125
100.25
93.25
120.5
157.375
228.75
282.625
343.25
365.375
391.375
393.875
444.875
423.25
380.375
324.75
291.625
320.875
383.25
323.75
338.375
391.625
379.125
450.25
508.375
391.375
281.0
256.5
250.75
200.75
161.5
140.625
87.75
107.375
99.125
82.375
95.25
87.125
87.75
88.5
79.375
87.375
74.875
60.875
63.125
57.25
56.0
60.625
55.375
56.0
64.5
59.125
78.375
146.375
176.75
135.75
104.125
121.875
185.875
309.375
347.875
312.25
276.5
219.25
219.375
236.875
254.625
249.75
262.75
287.25
265.125
217.5
167.625
162.75
163.5
169.25
115.5
113.0
108.375
103.875
84.375
68.5
74.25
78.25
67.5
63.75
64.875
69.75
72.5
78.25
83.875
112.375
102.0
78.25
73.0
89.625
95.375
93.25
113.375
134.0
452.25
453.25
453.25
712.375
549.75
584.875
618.125
552.0
530.875
517.125
616.0
645.875
653.375
748.125
764.125
808.875
736.75
749.125
808.25
763.375
825.5
841.375
870.0
803.75
754.875
716.875
751.75
596.0
560.25
520.5
477.375
414.375
487.0
486.25
526.125
489.375
460.25
377.25
325.875
355.125
315.625
359.625
350.75
349.25
407.875
411.5
750.75
731.625
884.5
877.375
734.125
489.125
371.75
330.25
354.625
350.375
298.125
296.75
298.625
288.25
272.5
252.375
250.5
239.375
220.625
241.0
249.5
257.625
245.375
239.375
235.125
240.0
228.5
245.25
326.75
423.375
538.125
571.0
463.5
483.5
461.75
493.625
506.25
524.875
516.5
432.375
414.125
378.625
353.25
344.875
321.0
339.75
342.5
405.375
387.5
401.625
401.75
447.0
453.5
405.5
337.375
290.0
204.375
176.875
142.625
105.75
91.25
104.25
158.25
220.375
244.0
270.25
294.625
280.75
267.25
252.0
252.625
257.25
211.375
198.5
197.75
252.125
299.875
364.875
362.125
354.125
322.375
332.5
278.75
243.375
180.0
179.125
190.625
195.375
185.125
154.125
130.625
126.875
150.375
150.5
183.875
138.875
101.75
119.875
150.75
113.625
89.0
76.625
91.375
66.25
63.125
59.0
61.0
57.375
54.25
53.5
42.125
45.375
45.5
46.75
61.75
84.25
95.125
104.875
118.25
139.5
129.0
128.75
137.375
166.125
234.5
232.125
153.5
127.0
112.0
100.0
96.875
96.125
79.5
90.75
81.75
84.0
85.0
78.25
80.125
125.875
166.5
213.625
400.75
488.25
501.375
466.375
427.0
382.875
314.875
233.875
196.125
152.375
112.125
82.25
88.25
95.375
69.75
63.375
65.5
53.625
48.875
53.875
75.5
87.125
59.125
49.875
45.375
60.5
71.625
82.875
58.75
73.625
61.25
55.0
42.375
41.375
40.25
38.625
41.875
39.0
41.25
50.875
45.25
61.875
77.75
77.875
86.5
91.0
81.75
89.875
113.875
149.75
161.875
200.625
226.375
240.25
224.25
225.5
226.25
209.125
216.75
211.375
185.75
188.25
189.125
234.25
248.375
240.125
236.5
235.875
240.5
229.875
186.0
171.25
161.125
127.375
70.375
47.75
54.25
65.125
60.375
66.625
55.875
70.0
92.625
66.5
40.875
37.0
41.375
41.75
46.625
53.25
51.75
48.25
48.875
53.625
63.375
60.0
49.25
56.375
51.875
56.5
50.125
49.25
49.125
45.375
47.375
58.25
65.75
56.0
43.75
38.375
41.375
51.0
45.625
42.0
31.25
41.875
59.875
42.625
47.375
34.25
35.375
37.75
44.25
68.875
89.25
98.625
125.0
197.25
204.625
160.125
132.125
120.0
118.75
129.875
129.375
164.5
129.125
99.125
65.5
45.0
49.5
42.125
61.625
52.0
47.0
38.5
38.75
44.25
43.125
39.375
37.25
38.5
31.75
30.25
27.125
27.375
31.0
29.75
30.875
42.25
45.875
42.25
51.75
34.625
31.0
26.875
28.375
30.125
22.125
29.375
34.625
43.0
24.875
28.375
25.25
29.375
29.625
39.0
34.625
32.125
36.0
39.375
39.625
39.0
44.0
40.125
38.375
35.625
39.25
41.875
39.875
50.875
47.5
41.625
48.375
52.625
55.375
52.5
50.0
45.375
46.125
53.5
58.375
60.625
47.75
31.25
39.375
35.125
36.25
36.125
35.375
33.625
37.375
37.5
41.0
43.125
46.0
44.875
36.625
38.0
43.25
42.5
42.5
39.375
47.75
49.125
43.875
39.125
41.125
40.375
40.0
51.375
45.5
39.125
43.375
40.375
36.625
38.75
32.375
28.75
29.25
28.75
27.5
21.0
24.0
23.625
25.375
23.25
26.5
22.75
28.875
32.25
31.25
34.0
36.375
38.625
40.5
40.625
44.0
47.125
54.625
73.125
83.375
84.5
67.0
55.875
43.0
41.75
39.625
39.75
39.75
38.875
43.125
39.5
45.375
54.25
53.0
50.625
48.5
48.625
48.25
41.0
34.375
52.25
43.5
38.125
35.75
34.5
35.75
33.75
30.125
31.25
34.125
31.5
32.5
32.0
35.0
33.75
37.375
36.75
34.125
32.25
36.625
32.75
41.5
33.875
32.5
32.875
38.25
31.125
23.25
24.625
28.5
25.25
26.0
25.5
24.625
22.25
26.5
25.375
24.625
26.375
25.0
22.5
24.0
40.125
33.75
31.0
27.25
25.625
22.125
20.25
22.25
22.125
21.75
25.625
23.25
21.625
23.125
21.375
22.125
23.75
21.25
21.0
21.5
21.875
29.625
44.5
49.25
60.625
47.125
37.25
45.625
44.375
37.125
36.375
36.5
43.5
57.375
58.125
42.875
38.5
39.75
45.5
56.125
62.625
62.25
72.125
78.5
96.0
93.0
121.25
115.0
113.875
114.875
125.25
121.125
90.875
89.625
102.25
94.625
90.25
181.25
194.875
200.375
163.25
148.75
118.875
129.0
140.5
142.75
116.25
117.25
76.0
60.625
66.5
65.25
51.875
46.5
35.625
32.0
34.75
34.125
36.375
35.375
35.0
28.625
27.5
28.5
31.875
36.125
35.75
39.625
39.875
37.75
40.375
39.5
37.0
36.875
42.5
37.5
37.125
38.25
38.0
38.625
39.125
35.5
34.875
33.5
36.25
40.25
40.0
37.125
38.5
37.625
35.25
34.375
33.5
32.625
33.875
33.125
35.125
34.5
31.0
32.5
32.625
30.125
32.75
30.375
33.875
33.5
29.5
29.125
36.25
38.125
45.625
46.5
37.25
28.75
24.375
24.375
25.375
28.25
29.625
33.375
47.75
56.125
62.0
81.25
120.375
161.5
189.625
233.25
214.75
171.375
143.625
146.375
146.0
140.125
146.875
130.5
102.625
106.25
98.375
80.0
70.875
62.625
63.25
71.125
72.375
64.5
62.25
58.625
60.625
53.125
49.875
45.25
30.125
31.25
25.875
23.375
19.625
29.875
81.875
120.75
163.875
188.75
194.125
193.75
162.875
145.25
281.0
324.375
268.0
263.625
286.75
303.5
285.875
288.875
292.375
200.75
169.625
132.875
152.625
165.125
158.625
161.375
140.375
121.125
150.375
117.0
93.5
77.375
87.0
71.375
51.875
52.0
58.625
59.25
53.0
48.375
49.5
44.375
55.875
50.625
49.25
47.5
47.875
45.25
44.125
54.125
48.5
50.125
49.75
54.75
54.25
52.125
51.75
53.875
55.125
50.5
48.625
51.125
47.25
48.875
48.0
45.25
44.75
46.5
53.125
52.625
54.375
55.625
46.0
41.75
44.375
53.125
48.5
57.875
74.875
84.5
64.875
68.875
62.625
51.375
47.0
45.25
49.25
66.125
55.75
45.125
49.0
53.875
56.125
59.125
60.875
56.625
63.25
66.25
57.625
57.625
74.125
86.625
135.0
125.75
125.5
116.125
121.0
127.5
130.0
112.125
93.875
79.625
90.875
111.75
108.375
135.375
78.75
71.0
55.75
45.75
45.25
51.875
55.625
52.125
48.75
40.875
50.875
50.875
40.375
65.75
35.25
40.875
32.625
41.125
65.625
57.75
62.125
91.25
148.375
194.75
194.0
174.75
147.875
135.375
112.625
80.875
71.125
70.625
83.125
117.625
113.375
86.25
73.125
62.875
66.75
76.375
82.75
70.375
82.75
72.875
66.125
70.75
74.0
59.125
50.25
51.5
46.875
43.0
46.0
49.125
66.75
61.25
40.25
39.625
38.875
37.25
44.875
45.75
41.625
49.625
58.625
51.875
44.25
61.25
119.25
146.75
157.0
164.0
190.0
247.125
393.125
389.75
401.5
369.875
359.625
331.625
329.5
325.625
312.0
305.875
263.25
234.625
237.25
206.875
187.875
199.625
190.75
174.0
206.5
286.75
329.875
307.75
330.5
305.625
502.0
554.875
430.625
439.625
364.875
321.0
302.125
225.375
169.0
124.375
95.375
77.375
77.25
72.25
69.625
50.625
46.5
50.25
64.0
57.25
50.375
51.25
51.625
46.625
58.75
56.625
68.375
70.5
65.0
57.125
50.25
49.5
53.125
54.125
61.5
63.125
59.625
53.125
57.375
48.625
42.5
52.625
48.625
47.875
44.625
43.125
46.75
40.375
44.625
36.75
38.25
39.5
40.625
41.375
34.375
48.125
49.25
42.25
39.125
43.5
42.0
41.125
43.125
57.375
52.625
43.375
36.875
34.875
36.625
47.875
89.5
83.875
55.875
44.25
45.25
43.375
42.125
39.0
40.875
41.625
44.625
56.75
44.25
56.25
50.25
51.5
45.5
52.625
53.125
55.0
48.0
43.375
47.5
59.75
58.375
59.75
55.125
59.75
49.625
49.75
59.875
66.0
54.75
42.5
75.625
63.5
66.125
61.75
61.25
93.625
94.25
110.0
115.25
103.0
84.5
48.0
37.0
34.125
31.625
27.75
27.125
25.625
25.625
28.75
32.5
27.875
25.125
32.0
33.125
33.5
30.875
30.875
28.875
27.5
28.5
31.125
28.625
28.25
26.75
25.125
27.25
31.75
30.625
32.625
32.75
27.25
30.625
28.0
29.375
33.125
32.5
37.125
37.0
32.125
31.125
27.25
27.5
24.375
25.125
27.25
26.5
26.25
29.25
33.75
32.625
28.5
31.625
32.875
32.625
32.875
29.375
28.125
28.125
28.5
29.625
33.0
28.0
34.875
36.625
39.0
37.75
35.625
35.0
34.5
37.0
37.75
40.0
42.5
43.875
43.625
46.5
48.625
48.25
47.125
45.625
46.75
52.625
54.875
45.0
45.875
48.0
49.75
47.25
45.125
49.25
64.125
73.625
64.0
60.125
55.375
64.25
69.0
67.5
139.25
162.75
133.5
115.75
75.375
62.125
56.625
57.125
50.125
45.625
42.25
42.75
42.75
44.125
45.625
46.75
45.375
45.75
45.0
44.25
44.5
45.125
44.0
41.5
41.875
43.0
41.5
42.5
39.625
36.75
37.25
38.125
43.125
46.5
46.125
46.625
66.875
70.375
53.375
47.25
47.75
46.125
51.5
61.25
66.25
82.5
90.625
83.75
69.0
60.25
56.25
61.875
50.25
69.75
61.0
67.875
71.125
56.375
44.75
41.25
39.0
39.875
35.75
35.375
37.25
33.75
30.25
32.125
32.875
32.75
30.875
31.375
36.125
41.75
42.0
40.5
39.875
39.5
37.375
39.125
40.625
44.25
45.0
39.125
35.875
33.625
31.25
28.875
42.125
40.875
42.5
40.875
40.5
40.25
42.375
44.125
43.75
40.375
44.375
38.5
33.5
33.0
38.375
37.75
34.5
30.0
28.125
29.625
28.875
27.625
31.5
30.75
31.5
30.125
29.5
31.125
28.625
27.0
33.375
35.75
50.125
52.75
50.875
46.375
36.625
31.875
30.375
34.625
36.75
33.75
33.375
33.25
35.625
35.0
39.125
37.25
29.5
29.875
41.875
39.625
31.125
31.375
29.0
35.75
34.875
31.25
29.5
27.75
32.5
35.25
36.25
38.75
38.5
41.25
39.125
40.5
42.375
42.5
41.875
42.375
41.625
43.875
45.625
45.25
45.25
46.5
58.5
65.5
57.25
55.125
53.0
50.5
51.875
55.375
55.625
57.5
53.375
39.75
36.125
33.25
34.0
34.875
36.75
38.0
38.0
36.25
44.5
51.125
57.5
61.5
62.625
64.125
66.0
69.125
66.875
66.375
59.625
57.375
58.875
51.625
45.125
44.125
48.125
47.875
49.75
50.125
52.125
55.75
52.0
79.75
79.25
69.0
50.125
55.875
57.625
48.0
42.5
38.5
38.375
57.0
39.875
41.375
41.375
40.75
36.75
42.375
41.875
40.125
38.75
38.125
37.375
37.5
36.625
37.25
35.375
35.0
35.875
34.25
34.75
37.25
41.375
36.625
37.25
43.25
40.75
37.75
32.375
33.625
36.375
36.875
38.25
38.0
34.625
34.25
37.375
42.0
36.125
36.625
37.75
32.875
34.75
32.75
34.5
32.5
30.75
31.5
25.75
34.0
33.0
34.125
36.125
36.625
34.5
35.0
37.625
39.75
49.0
63.625
61.125
65.5
47.75
42.375
39.625
38.125
40.0
41.375
41.0
40.375
39.625
42.375
46.125
49.625
45.625
41.375
41.25
41.125
39.0
39.0
40.375
42.0
40.125
41.5
37.5
37.5
37.875
35.0
31.875
29.625
29.625
33.5
32.75
38.0
38.375
39.25
34.625
31.125
35.75
31.375
30.5
29.375
34.75
36.25
35.5
37.5
41.375
55.375
50.25
55.125
54.25
50.875
48.5
53.875
58.0
63.625
65.75
61.625
62.375
56.0
52.75
53.25
59.75
58.875
72.375
69.125
65.625
67.125
67.5
66.75
64.875
58.625
55.625
56.625
52.5
55.25
53.75
47.75
42.75
39.625
42.75
50.75
51.0
50.125
49.875
46.75
52.875
47.875
46.25
46.25
42.625
37.875
37.875
38.125
38.125
40.75
50.625
48.5
35.375
38.375
38.125
36.5
37.0
36.0
34.875
34.75
33.875
33.0
36.0
37.75
34.75
34.25
32.375
38.25
39.375
36.375
36.5
36.75
38.125
35.5
37.125
35.0
33.625
35.375
37.625
42.5
37.5
39.125
42.875
45.25
46.5
45.5
44.125
48.625
60.5
67.625
76.125
100.25
127.875
148.25
251.5
265.0
252.625
208.875
156.375
150.875
150.25
164.375
267.625
389.5
401.25
433.125
383.0
388.375
411.0
367.375
295.125
255.0
231.875
178.25
140.625
107.125
103.0
94.5
76.875
76.5
87.5
85.75
77.25
79.75
77.0
73.0
68.875
54.25
49.625
53.75
54.5
53.125
53.375
54.875
49.75
41.375
50.375
44.875
42.125
41.75
53.0
62.75
76.25
72.125
52.5
45.0
55.5
98.5
83.375
102.5
168.375
255.5
318.0
379.0
431.375
430.0
428.25
448.5
419.25
430.75
424.5
530.625
589.125
540.375
554.75
524.375
508.5
459.125
454.5
456.0
417.375
320.0
219.0
158.75
116.75
96.5
144.625
163.625
144.625
99.875
97.0
93.5
84.5
79.5
79.25
72.875
70.125
75.5
68.0
73.875
73.875
65.125
57.625
65.125
61.375
52.375
44.0
52.25
55.75
78.625
97.5
109.75
110.625
106.75
108.875
75.375
75.625
71.625
60.0
49.625
53.125
56.875
50.25
53.5
57.625
60.875
59.5
56.0
47.25
47.875
42.375
44.75
41.875
42.75
35.875
32.75
38.875
46.625
53.875
42.875
47.0
44.375
49.0
47.625
55.75
72.0
66.625
52.25
48.875
62.5
70.125
80.625
97.125
107.0
149.75
164.75
275.5
255.125
268.875
237.25
194.375
158.5
130.875
120.625
94.5
74.125
63.125
61.875
67.25
78.125
73.5
74.75
69.75
50.125
37.75
41.625
34.375
31.625
26.25
35.75
32.875
34.5
31.5
31.25
35.5
43.5
42.625
42.875
30.5
28.875
30.375
32.125
34.25
41.5
47.25
59.0
35.625
37.125
33.125
32.125
36.875
36.625
42.625
40.5
36.5
40.875
39.125
37.625
49.875
38.0
38.875
42.0
40.0
42.625
43.875
49.125
50.0
43.75
40.125
45.0
51.0
42.125
44.625
48.625
52.5
51.375
49.375
59.625
60.375
49.125
49.375
44.375
60.75
173.0
241.375
245.25
181.25
170.0
119.375
76.625
91.5
96.375
126.875
197.875
202.25
147.875
153.5
153.875
132.75
119.625
101.625
96.75
107.75
130.125
110.0
142.5
163.25
172.375
176.875
176.625
173.75
157.5
187.875
139.0
120.125
108.625
153.75
187.875
198.75
158.625
199.125
240.5
235.0
285.5
436.75
334.0
356.5
339.375
343.75
286.25
231.25
204.625
179.375
145.625
156.375
143.25
133.75
132.0
137.75
144.375
131.0
126.75
159.875
122.625
105.125
69.875
83.125
114.75
118.75
155.625
132.375
130.875
126.375
189.375
261.375
219.625
165.625
230.625
206.5
212.375
254.5
331.875
379.375
429.0
519.125
444.5
431.5
452.625
431.25
463.125
506.625
534.125
602.25
575.875
557.0
506.125
502.125
532.125
553.75
514.875
433.5
437.375
380.0
363.5
346.375
354.5
369.625
380.375
358.875
422.125
510.5
499.125
602.375
644.75
665.5
762.125
893.5
909.25
760.25
681.0
712.125
589.125
617.375
534.875
556.0
621.125
652.0
575.625
497.375
384.625
315.25
268.625
246.75
192.875
177.625
141.375
112.75
140.375
186.625
191.625
208.25
245.125
199.125
204.625
179.625
195.875
199.625
189.25
184.125
214.125
229.5
222.625
223.625
233.875
232.375
252.5
273.75
298.75
277.125
298.875
302.25
283.5
224.0
245.125
238.25
252.375
211.5
163.125
135.625
113.125
87.75
73.75
76.5
86.75
89.125
100.75
93.625
96.625
66.75
57.0
39.375
57.75
64.75
61.875
76.25
62.0
104.75
114.375
145.75
119.25
103.25
88.875
101.25
202.875
260.75
256.625
230.75
240.75
287.375
290.875
294.75
276.25
285.0
269.875
332.75
253.25
213.25
168.875
165.0
176.875
158.125
201.375
189.875
150.625
118.125
102.375
124.75
127.125
111.125
99.0
83.625
74.875
103.125
163.375
218.5
234.375
237.375
251.25
226.75
254.5
260.5
262.875
268.875
270.625
271.25
319.5
328.875
291.125
337.625
324.375
300.625
310.75
270.5
217.375
198.25
203.375
226.625
259.625
273.875
220.5
273.0
342.375
341.0
353.5
362.25
421.625
430.0
417.75
348.875
320.125
322.125
515.125
425.25
337.5
196.875
210.375
180.375
176.5
153.25
126.625
93.75
77.0
65.75
54.0
61.875
66.625
95.25
143.0
175.25
168.125
213.0
233.25
194.625
144.125
227.625
291.625
231.625
218.125
245.5
253.625
324.25
323.125
391.625
462.25
491.0
445.5
469.125
404.0
414.625
347.75
323.125
342.125
283.0
300.75
400.625
466.75
533.5
522.5
505.75
449.375
401.0
338.75
239.375
212.0
239.0
210.875
279.625
313.25
347.625
389.875
388.0
377.0
376.625
446.625
558.0
654.25
757.5
755.0
586.125
468.625
349.125
235.125
144.5
118.5
146.5
155.375
120.625
112.875
93.75
86.75
90.625
93.625
70.125
67.375
79.25
94.125
82.625
85.5
64.75
75.125
100.125
155.25
195.375
168.875
156.625
158.25
155.625
182.25
188.5
155.875
188.875
212.875
270.5
285.5
250.0
239.125
218.75
262.0
281.25
206.75
169.875
191.0
231.125
286.0
388.75
441.75
466.0
446.625
445.375
420.875
363.25
337.125
370.375
415.625
429.25
423.25
428.25
474.75
520.375
523.0
485.0
471.25
462.625
454.25
478.125
431.125
388.5
367.625
344.875
357.125
353.5
266.625
264.625
217.875
183.375
100.5
76.0
86.75
95.375
72.75
73.125
73.125
47.375
36.0
44.625
57.125
50.125
56.875
67.5
64.625
51.25
47.5
61.5
61.625
53.25
54.0
76.375
82.625
75.375
76.125
89.625
73.25
67.625
89.75
84.875
89.125
96.875
76.0
84.125
87.625
109.875
105.375
91.75
105.625
102.0
104.375
90.75
90.125
128.125
130.25
144.0
154.375
142.25
152.25
218.5
224.0
212.375
191.125
191.0
228.875
256.25
230.625
239.75
253.125
248.375
193.0
176.625
228.0
269.75
341.375
360.625
425.25
424.75
491.5
487.625
373.625
453.125
428.875
449.25
405.5
350.875
366.375
336.125
317.75
273.625
232.875
181.75
143.625
113.5
89.875
87.875
119.625
147.5
142.75
150.5
151.75
175.375
218.625
235.5
261.875
273.625
283.625
308.0
341.0
324.75
336.0
327.875
368.875
449.75
791.625
773.25
730.125
763.375
738.75
705.125
699.125
680.0
613.875
633.0
559.125
492.5
366.375
283.125
246.875
195.25
186.0
138.75
120.0
127.75
182.125
181.875
182.0
190.625
203.125
211.375
222.0
226.0
255.625
281.875
312.375
324.75
281.0
252.75
269.875
380.125
411.5
421.25
465.25
484.875
502.375
473.375
445.625
429.25
410.75
340.0
321.375
330.125
371.5
431.75
446.75
432.875
466.75
453.625
471.625
464.625
458.375
473.875
511.5
568.625
630.25
714.75
769.375
806.375
770.375
677.625
590.875
531.625
601.25
881.5
962.5
1074.125
1015.125
830.0
938.375
958.125
833.125
825.75
1000.375
936.375
926.5
875.75
597.5
472.0
469.5
519.125
456.25
432.25
519.0
653.625
704.125
678.5
1124.75
1368.875
1210.0
1267.875
1274.75
1082.125
1177.25
1287.75
1265.75
1293.0
1251.0
1148.125
1179.75
992.625
1014.0
991.0
863.625
842.625
867.625
806.125
846.5
852.5
754.0
696.25
766.625
774.625
732.875
832.75
703.5
684.375
564.75
514.125
506.25
691.5
792.125
735.0
670.875
678.125
695.0
708.25
719.375
732.5
799.625
743.75
824.25
827.375
865.875
878.0
818.0
1035.625
1136.125
1257.625
1255.625
1107.375
877.375
887.0
781.875
704.875
655.5
517.75
431.25
342.375
309.375
372.125
625.125
899.0
995.625
1003.0
904.75
811.75
778.5
658.75
553.375
449.5
368.5
333.0
287.375
248.0
303.875
268.375
205.0
243.625
268.75
256.75
253.625
279.375
285.875
327.125
382.875
437.125
650.0
718.375
748.125
584.125
413.5
295.0
208.0
158.375
147.125
151.875
171.25
150.5
142.25
140.125
115.375
108.875
94.5
136.375
234.375
252.0
219.625
198.125
179.25
146.875
142.75
124.125
136.25
192.875
200.25
186.125
144.375
156.125
146.0
141.0
179.125
187.75
184.75
177.75
211.375
285.125
327.875
294.0
308.125
264.25
240.875
397.875
392.5
591.125
603.875
557.25
516.125
454.5
595.125
575.375
525.125
588.25
795.25
633.875
669.75
742.75
660.125
757.5
881.0
964.0
857.875
954.25
926.375
1017.25
960.125
1023.25
1012.625
1030.625
1170.125
1777.125
1222.875
1539.125
1783.125
1183.75
1084.25
990.75
802.5
891.625
770.0
672.125
570.25
445.875
397.125
346.125
420.875
504.5
527.125
507.75
450.375
384.5
322.0
389.875
290.375
286.625
367.75
397.0
565.375
481.875
293.0
174.375
119.625
123.125
177.0
217.875
215.375
149.75
112.125
88.625
96.375
83.0
106.75
126.875
116.5
135.5
193.875
314.625
358.125
376.75
363.25
422.25
780.875
817.5
847.5
1036.75
1132.125
995.75
875.125
862.875
854.875
915.125
1068.875
1024.625
854.75
868.75
595.5
573.0
597.25
526.25
278.0
346.5
369.875
317.25
342.75
364.875
369.0
346.0
338.875
395.25
428.5
438.75
462.875
516.5
551.375
513.625
470.0
385.875
349.75
352.0
381.875
439.5
604.75
632.375
762.5
848.125
804.5
779.375
798.75
713.75
655.375
609.5
511.625
443.25
326.125
284.375
259.0
242.125
209.875
192.0
170.0
153.75
144.25
133.75
131.5
136.625
127.875
142.125
149.75
147.125
173.125
412.125
531.875
444.5
401.0
310.5
331.75
337.125
550.875
617.25
712.5
632.25
493.75
518.875
494.0
400.5
444.25
381.75
276.125
201.625
180.5
153.75
119.375
126.25
114.875
99.125
153.625
375.875
731.75
680.5
689.75
733.875
644.0
472.875
317.125
412.75
409.125
512.625
558.125
574.75
445.5
479.75
452.0
441.375
461.25
471.375
432.5
359.0
289.25
265.625
212.625
167.375
141.5
153.625
180.375
161.0
160.0
137.75
121.625
102.5
98.0
137.625
295.625
375.875
401.375
335.625
297.0
373.375
476.0
437.625
378.25
407.375
493.75
580.375
555.625
565.375
754.625
921.75
797.375
905.875
794.75
654.5
503.875
470.25
568.625
580.25
712.75
798.0
831.125
783.0
672.125
568.5
525.875
454.75
348.25
295.25
353.0
326.375
324.375
281.375
228.75
194.75
194.5
240.875
232.625
292.375
253.125
249.25
225.625
199.625
157.5
166.25
185.5
288.5
276.375
249.625
200.625
176.75
168.375
194.75
257.375
330.625
331.75
356.5
429.625
449.625
625.25
741.75
1152.0
1267.625
1022.75
1114.5
1070.125
930.375
880.25
831.0
897.625
983.25
765.375
705.5
796.375
894.25
863.0
818.375
740.625
727.375
780.5
640.625
617.5
745.75
810.5
839.25
990.875
1130.625
1095.75
1140.75
983.75
972.125
976.625
907.875
736.375
690.5
800.25
794.0
800.0
598.625
635.375
695.75
573.25
593.625
639.75
595.5
779.75
1079.0
795.75
874.25
833.5
924.625
964.75
858.875
887.875
744.875
606.875
552.75
563.625
522.75
454.125
361.875
282.25
224.75
248.75
240.125
149.75
167.125
188.625
217.5
365.25
281.875
309.375
326.625
286.25
251.375
274.25
247.125
284.625
326.0
571.5
818.5
835.0
688.75
551.625
468.25
501.875
610.25
849.125
980.5
756.5
577.5
678.0
461.25
457.75
273.5
332.125
411.125
358.25
431.75
410.875
460.5
518.5
652.875
993.125
809.625
864.5
754.25
779.75
538.375
644.125
573.375
350.375
354.25
293.0
453.625
636.5
751.0
780.875
707.625
657.75
749.125
1204.875
1044.625
680.25
629.25
518.125
478.25
443.75
460.625
436.125
372.875
544.125
492.875
556.625
785.625
1366.125
1168.75
1222.5
1252.5
1140.375
827.25
687.125
665.25
591.0
618.0
619.0
698.0
713.125
787.125
840.125
716.0
785.25
1049.625
1052.75
1118.375
989.875
1021.625
949.375
632.125
563.75
490.25
366.0
278.125
205.5
201.25
184.375
149.5
158.0
157.0
127.25
110.125
121.375
110.625
98.25
88.875
96.875
102.375
112.75
137.875
127.625
145.125
213.0
261.625
272.625
458.25
587.0
632.25
624.875
717.375
580.375
687.0
885.625
707.375
672.5
786.125
706.25
571.5
535.625
542.625
637.0
446.75
382.875
303.0
290.125
354.875
430.875
339.25
313.875
321.0
370.25
312.5
497.75
862.375
1047.125
1153.25
1203.25
1331.625
1188.375
1160.625
1125.875
1380.875
1377.75
966.375
994.25
923.875
965.125
914.625
958.25
909.875
754.25
732.0
551.875
508.75
381.75
401.125
459.75
534.25
462.0
422.625
496.125
448.25
396.75
295.875
238.0
231.75
322.25
369.5
331.25
225.5
167.75
124.125
121.625
173.875
253.25
180.875
295.875
411.0
363.25
553.25
491.25
714.0
860.0
1095.875
1284.0
1004.75
874.875
764.75
905.75
724.375
750.5
810.25
958.25
915.75
902.0
643.75
901.5
722.25
904.5
990.375
897.125
824.625
805.75
898.25
881.125
963.5
1295.625
1337.875
1284.875
1110.125
1040.75
971.25
759.375
900.875
794.875
693.375
498.125
461.5
626.375
655.625
404.75
621.0
913.625
1327.625
732.875
634.25
610.25
706.25
678.0
520.375
807.75
651.125
292.25
419.125
597.375
539.75
297.0
193.875
367.5
321.5
384.375
600.875
706.0
705.5
952.0
647.125
556.75
662.75
909.0
931.375
794.5
1020.25
1762.375
1291.5
1347.75
1313.625
676.5
689.625
532.75
711.0
594.0
877.25
1102.0
971.0
839.0
897.75
732.75
934.125
987.75
836.5
1155.25
1360.875
1147.125
929.375
620.5
593.25
764.375
671.5
829.5
1099.625
1047.5
1312.125
1103.625
957.75
849.25
828.0
1005.125
913.625
742.75
583.125
480.25
328.625
199.5
159.75
207.375
166.5
134.125
124.625
104.5
137.875
161.875
209.5
221.25
180.125
144.125
102.25
99.375
115.125
98.0
100.5
129.5
140.125
129.25
123.5
111.5
107.375
113.0
116.875
129.625
117.5
105.0
104.75
113.75
94.75
118.0
109.125
85.5
73.25
67.5
62.5
71.125
65.125
65.375
69.125
70.125
75.375
77.0
74.125
62.625
61.375
59.875
57.125
60.875
54.125
61.25
58.125
59.875
53.5
41.625
49.25
53.375
56.875
51.125
46.0
53.125
45.125
55.25
50.0
55.875
126.25
182.125
142.125
111.125
105.75
145.0
117.25
127.875
78.75
89.5
128.875
141.5
137.75
175.375
186.5
180.0
177.625
482.75
458.625
438.875
422.0
393.75
305.25
311.75
290.875
360.0
388.25
408.125
378.0
376.875
309.5
184.375
151.75
149.5
180.125
287.0
508.875
345.25
295.0
208.25
284.125
430.875
398.0
308.25
258.25
264.5
288.625
147.375
189.25
184.0
193.125
185.375
151.5
122.375
110.25
86.375
81.875
82.875
73.625
54.625
50.0
70.125
93.5
90.875
57.0
59.125
53.75
55.875
49.0
51.5
38.375
43.875
43.875
48.75
46.875
38.125
43.25
56.75
65.25
117.25
59.125
55.5
90.375
99.5
59.625
71.375
131.25
136.5
158.75
153.375
103.75
106.75
131.25
113.375
85.75
77.875
83.875
104.375
137.0
140.0
179.375
137.75
118.375
113.0
73.375
83.25
85.0
126.625
99.5
78.5
202.0
212.5
149.125
89.5
159.75
223.625
190.0
228.375
214.25
160.5
217.75
298.375
286.5
212.875
217.25
193.5
208.5
170.75
110.125
80.625
56.375
57.125
56.625
51.75
50.375
62.5
69.625
52.875
44.375
42.625
34.875
34.5
38.5
48.625
48.875
51.25
57.0
53.125
82.125
98.875
144.5
165.75
186.5
301.25
296.375
225.375
185.75
308.25
344.75
284.75
248.375
217.0
212.125
171.625
155.25
149.5
165.375
260.625
214.75
216.875
248.5
259.625
233.375
363.125
342.125
203.625
179.375
173.625
221.0
130.75
110.875
140.75
125.625
109.375
185.5
131.625
152.25
134.625
135.875
141.25
119.625
97.375
138.125
170.125
142.25
107.875
86.75
118.625
107.5
100.0
88.0
153.375
244.125
142.0
109.375
105.25
108.125
239.375
415.125
406.5
263.0
202.0
170.875
190.25
294.25
263.125
362.5
332.625
426.0
440.625
342.5
391.125
368.375
402.875
350.25
305.125
347.25
393.125
332.0
232.5
271.75
354.5
406.75
336.75
268.25
349.125
286.375
245.375
319.25
253.75
245.125
252.625
301.375
350.875
381.25
359.375
301.0
349.375
418.25
383.625
242.5
289.0
388.75
260.625
332.625
483.5
545.75
491.0
429.75
567.625
431.75
319.375
361.75
513.125
424.125
375.0
510.125
440.375
547.0
584.0
499.5
499.25
504.875
449.375
530.875
414.625
324.25
326.375
361.125
362.375
297.5
217.5
209.125
211.625
243.125
185.375
138.875
101.625
86.875
140.875
162.375
143.625
126.5
137.75
142.625
144.875
147.0
125.0
170.375
195.0
213.875
325.875
310.5
338.25
306.5
258.75
237.625
194.5
163.75
149.875
185.0
174.25
253.0
272.875
237.5
226.75
245.375
347.5
414.875
445.75
488.125
529.25
572.5
555.25
517.125
461.625
378.875
285.125
214.5
216.25
187.125
187.875
159.375
166.0
189.5
139.375
87.5
84.125
127.0
129.125
142.5
85.375
66.375
70.75
74.125
82.75
57.75
51.375
74.75
78.875
53.625
50.25
51.5
63.125
75.0
92.625
117.75
169.5
203.875
323.75
321.0
278.5
252.375
242.375
231.0
219.5
205.25
210.5
197.125
204.5
193.125
161.0
140.375
138.625
108.125
98.0
109.875
113.875
82.25
105.125
71.875
71.875
82.125
87.375
97.625
89.75
81.875
68.375
70.125
69.0
74.625
222.5
165.625
129.0
155.875
167.25
286.875
245.875
257.25
295.375
330.625
293.625
249.25
248.375
251.0
314.0
280.0
352.125
341.625
343.25
330.375
295.625
301.5
297.75
422.125
333.0
380.75
403.25
418.25
373.0
499.375
706.5
709.0
584.75
720.25
604.125
624.75
775.0
781.5
685.375
617.125
635.125
741.5
706.375
1031.5
712.25
646.25
591.75
551.75
546.125
620.375
608.875
570.0
497.875
440.5
428.75
416.625
394.875
336.375
290.0
293.5
332.25
349.25
289.5
194.625
177.125
170.25
162.0
190.25
247.125
320.0
427.375
408.875
345.5
356.25
326.25
342.125
330.0
289.5
207.875
173.375
123.0
114.25
102.625
136.75
175.625
179.0
128.75
89.375
67.25
76.25
84.0
87.0
89.75
81.0
80.5
108.75
144.375
284.0
425.375
417.5
313.375
245.5
211.0
204.5
275.625
327.125
268.375
249.0
192.375
165.25
140.625
120.5
129.5
205.375
185.25
237.375
270.875
289.25
250.625
240.625
325.5
394.625
443.125
344.625
275.25
201.0
222.125
278.375
247.625
237.625
217.375
191.875
188.25
160.25
108.0
122.5
199.625
223.875
229.5
238.125
261.0
213.0
184.0
207.5
203.875
212.375
197.875
213.75
201.625
205.25
204.75
197.625
204.75
192.0
194.5
183.5
184.0
156.875
181.25
187.75
235.375
263.25
278.875
249.25
227.375
279.875
327.875
322.75
331.0
328.125
331.125
295.25
237.25
301.375
336.25
271.625
262.875
263.125
203.125
234.625
243.75
317.5
289.125
268.5
294.25
265.125
254.125
225.25
218.75
196.125
174.125
178.5
191.625
181.375
171.625
185.375
176.875
209.75
388.75
477.0
365.25
192.125
142.625
120.125
121.375
127.875
144.125
152.5
164.125
183.125
206.75
208.5
166.5
162.75
170.375
164.0
149.75
181.25
231.375
373.75
263.125
326.125
353.875
383.875
335.5
286.875
237.5
208.625
193.125
162.75
155.125
157.125
168.5
252.0
291.0
282.875
260.0
238.25
206.25
189.5
223.125
228.25
165.625
164.875
180.25
144.75
102.125
93.25
114.75
115.125
140.625
162.625
134.375
96.625
123.875
265.625
205.5
207.375
137.5
90.75
69.25
107.75
153.25
156.5
151.625
133.25
148.375
154.125
126.0
105.5
124.5
131.125
144.625
207.25
195.25
201.125
172.125
199.75
216.25
235.0
191.375
195.125
163.375
151.25
154.125
117.625
104.125
117.875
109.5
109.5
80.75
85.25
86.875
133.375
141.75
117.125
125.375
162.25
156.0
185.5
197.25
206.75
247.625
252.875
304.875
399.25
452.875
395.25
316.375
383.75
444.5
385.5
491.875
615.625
694.625
542.125
461.625
396.75
327.75
348.0
320.125
269.25
204.875
153.0
137.25
103.125
74.375
65.25
82.25
108.625
147.625
121.375
103.125
98.0
87.875
90.75
104.75
282.0
325.0
320.625
335.0
328.0
290.625
339.375
388.625
446.5
520.625
487.25
538.75
561.375
615.0
613.0
608.625
615.25
705.375
556.5
405.375
370.125
441.75
494.0
455.5
438.625
422.5
416.25
395.75
422.75
339.0
273.125
229.875
191.125
230.125
256.0
329.125
634.0
678.25
660.375
651.875
583.875
538.75
442.25
442.625
509.125
496.75
542.375
620.0
612.75
647.375
573.0
523.375
562.125
491.625
421.25
430.375
405.75
373.25
348.875
358.5
305.25
313.125
427.375
503.5
519.375
487.5
419.125
483.5
503.625
580.625
684.0
528.625
561.5
487.125
360.25
258.75
244.125
193.125
169.375
159.875
162.75
174.125
177.75
176.0
166.125
164.25
122.125
110.0
102.25
110.0
101.0
96.5
88.5
87.0
107.375
110.25
98.875
105.625
73.25
80.125
51.375
43.375
46.5
51.0
73.125
72.0
80.0
68.5
43.0
42.75
43.0
54.125
75.125
98.625
120.375
136.25
159.875
191.625
240.375
322.0
428.25
595.375
667.5
668.875
567.25
522.5
519.5
369.625
369.5
292.375
244.0
201.5
229.25
238.75
289.75
312.375
365.5
361.75
365.75
383.125
396.125
461.875
550.25
562.5
560.625
475.25
510.0
537.875
561.75
440.5
433.25
387.5
296.0
239.75
227.5
248.375
272.0
293.375
282.25
284.125
259.375
229.0
232.125
222.125
189.625
180.5
234.75
215.25
251.5
246.875
257.25
254.875
297.0
274.5
290.0
246.125
240.25
237.0
257.125
259.0
226.75
204.5
186.5
182.75
185.125
178.75
141.625
128.125
114.125
94.875
112.875
100.75
88.75
124.0
63.625
86.375
99.625
78.125
69.625
67.875
69.875
57.75
72.875
70.25
85.125
85.75
91.25
98.5
98.875
108.0
113.125
116.25
123.625
104.375
79.75
79.875
86.375
72.25
93.625
85.0
78.5
83.75
83.125
70.0
97.125
136.125
173.5
154.125
127.875
106.875
127.75
274.375
377.0
363.125
397.625
420.125
357.75
187.75
140.375
101.375
105.0
129.625
120.75
104.25
104.75
91.25
98.375
77.625
71.5
85.5
60.75
52.75
57.125
47.375
53.5
61.875
57.25
69.625
54.0
52.0
56.875
72.375
115.625
39.5
37.375
41.25
40.375
41.875
43.75
47.625
53.625
40.625
39.625
39.0
48.125
64.125
74.75
92.125
110.5
123.5
124.375
128.875
151.375
120.625
154.25
203.625
344.875
301.0
264.375
187.0
149.375
119.625
95.625
69.5
51.125
47.375
45.25
48.0
47.25
38.0
41.625
36.375
31.125
32.75
37.875
53.25
35.25
38.875
38.0
37.375
36.125
40.875
41.625
38.625
36.75
48.875
49.75
43.25
44.375
41.5
49.5
37.5
33.75
36.125
39.875
43.125
35.625
36.25
37.5
33.125
32.375
37.625
56.875
48.625
36.5
34.75
33.625
37.875
35.25
33.625
43.125
35.125
39.875
36.375
46.375
39.0
39.375
36.5
36.5
44.375
65.375
73.375
68.625
71.5
58.625
43.25
36.875
39.125
42.875
42.0
34.625
36.875
84.25
89.875
56.0
35.75
39.0
44.75
37.125
43.75
71.625
65.5
72.5
61.625
59.0
59.0
63.375
54.75
41.0
49.75
47.25
65.875
62.125
57.375
57.75
49.875
49.5
54.75
48.5
43.875
47.75
50.5
44.125
50.0
47.625
59.0
52.625
59.5
53.875
48.125
54.375
57.375
55.0
50.0
47.875
46.625
50.5
44.375
42.75
43.0
42.375
35.875
37.75
40.0
35.75
34.875
37.625
35.0
40.125
44.625
47.875
49.125
40.5
37.875
41.0
39.875
47.125
42.0
37.875
39.125
39.75
37.25
36.5
33.375
34.25
35.75
36.75
38.75
39.375
37.25
41.5
42.25
47.75
63.5
67.875
74.0
74.0
66.875
67.125
70.75
89.625
136.375
163.5
256.125
328.25
284.875
314.875
345.0
327.125
308.125
252.625
214.25
162.875
132.75
79.0
50.75
38.5
24.875
31.375
26.125
21.25
29.375
33.0
31.125
17.125
17.625
26.25
21.5
23.375
36.5
46.125
40.625
48.875
47.625
45.75
75.625
102.75
111.375
107.875
134.0
164.5
124.125
106.125
81.75
61.5
72.25
95.25
85.5
48.0
47.125
56.125
69.25
73.875
95.125
97.5
104.25
110.125
95.125
88.375
88.25
109.0
134.125
157.875
154.0
147.125
150.25
130.75
167.125
148.875
152.5
156.0
138.25
99.5
90.125
132.375
101.5
101.5
88.125
73.5
64.0
50.25
47.375
47.125
51.5
64.25
61.25
82.375
78.5
114.5
141.5
107.875
134.25
155.75
156.375
155.625
184.0
190.75
190.875
190.375
167.0
133.375
118.875
93.5
74.0
59.25
51.0
50.625
63.75
72.5
62.75
59.0
61.0
53.875
56.125
49.0
54.375
79.0
91.5
77.875
70.125
54.75
53.75
52.875
57.625
61.875
59.25
52.375
47.25
46.625
51.75
54.0
50.75
61.625
53.875
66.875
70.5
91.0
88.625
92.25
79.25
85.625
81.75
88.75
75.5
78.125
81.5
81.5
72.5
92.875
73.5
64.625
65.25
72.75
75.375
99.5
110.375
115.75
166.75
150.125
133.25
147.0
112.0
128.125
132.25
190.125
251.5
204.25
159.375
141.625
126.375
101.375
88.75
84.125
67.125
62.625
62.5
66.625
77.0
79.75
64.375
70.125
55.0
51.125
43.0
36.75
40.625
50.625
49.0
43.75
38.5
42.625
39.375
36.75
32.125
30.0
31.25
32.0
35.625
28.125
29.75
28.125
27.75
28.625
30.625
36.5
26.75
23.75
27.75
29.125
37.75
34.875
31.625
32.875
55.625
61.75
67.875
61.25
52.25
45.625
43.5
47.75
54.625
53.75
47.5
43.375
43.625
45.25
42.125
35.5
40.25
42.0
42.5
35.875
41.125
40.125
43.625
38.0
30.125
34.125
29.0
31.625
36.125
36.25
34.125
32.75
33.875
30.375
27.75
28.375
29.0
29.75
30.5
31.125
30.125
28.125
28.625
34.25
33.125
38.25
40.5
44.625
44.75
43.5
43.375
43.0
45.5
41.375
48.25
58.5
88.625
115.875
149.0
189.0
208.625
195.25
255.375
293.5
297.5
305.0
293.375
283.5
278.25
231.625
187.0
156.625
128.5
94.375
83.625
84.125
83.75
75.625
77.25
62.375
58.375
67.25
77.125
63.25
56.5
57.0
59.125
59.875
66.25
67.125
68.875
59.75
57.5
53.375
54.0
48.25
51.125
54.25
47.25
50.0
55.125
79.375
81.25
108.125
125.75
223.125
230.0
444.25
484.25
406.75
276.875
182.0
148.75
136.625
186.25
210.875
279.125
298.25
275.75
242.625
153.5
135.125
113.875
64.625
45.75
48.0
46.625
40.75
39.5
39.625
47.375
55.625
61.25
57.125
55.5
56.625
56.125
54.125
62.125
60.375
56.875
120.875
60.5
62.5
62.0
58.625
57.25
61.125
60.75
56.375
47.875
47.75
48.125
70.75
48.0
44.625
43.125
115.875
182.125
224.75
208.375
151.875
87.25
51.625
35.5
31.25
28.5
25.25
23.875
19.875
17.625
17.875
46.125
67.75
70.5
76.375
54.75
29.25
26.125
27.875
27.5
39.5
48.5
80.625
128.375
164.125
196.25
206.5
183.75
156.5
146.125
132.25
159.75
196.5
244.625
233.125
188.0
151.75
122.0
95.625
103.0
92.25
82.375
59.375
66.25
69.75
58.0
51.75
51.125
46.125
43.5
45.5
44.75
42.75
42.75
42.5
38.0
38.0
36.125
37.5
36.875
38.25
38.5
39.25
38.125
36.0
38.25
38.125
36.125
49.625
40.375
31.375
27.25
25.0
23.125
24.75
31.5
45.75
68.375
49.875
30.75
35.375
32.875
43.0
43.75
46.375
49.875
47.0
46.375
64.25
71.125
73.375
58.25
51.125
48.0
42.0
42.75
45.25
50.75
44.5
46.75
58.875
58.875
58.375
65.25
62.875
70.75
116.875
197.75
223.25
255.25
272.0
299.0
292.75
308.75
362.5
399.625
402.375
467.875
405.125
368.25
348.5
333.5
299.25
235.5
212.5
202.5
257.375
293.125
318.25
338.875
312.5
257.625
204.75
227.75
256.75
322.5
363.625
261.0
201.0
169.75
115.5
84.5
81.625
66.25
48.875
58.625
78.625
74.125
51.625
41.25
40.625
46.25
43.875
37.5
37.125
38.125
41.125
40.25
39.875
39.125
38.25
37.375
39.25
39.875
40.375
44.5
46.0
42.375
53.125
56.0
72.25
71.75
61.25
64.25
74.125
51.25
64.25
64.125
74.125
65.75
55.875
44.75
84.125
101.75
75.75
45.25
110.75
193.625
151.75
142.375
118.625
86.125
61.125
49.875
48.0
73.875
99.25
68.625
54.625
64.0
72.625
92.375
97.375
98.625
70.5
65.0
77.5
77.875
82.375
205.375
270.375
232.625
277.5
296.375
291.25
258.25
260.75
286.875
338.875
279.5
338.0
348.0
412.0
619.75
841.625
691.125
594.875
539.875
513.625
482.0
424.5
396.75
366.625
355.25
363.25
348.5
293.5
287.375
285.875
286.75
286.875
263.75
231.375
215.75
167.625
154.25
157.0
136.0
206.375
324.5
361.875
314.75
296.125
313.125
264.25
290.5
296.625
236.25
181.875
165.375
145.75
163.625
201.625
231.125
227.0
213.625
164.25
134.0
107.75
83.125
70.0
62.375
129.25
114.125
69.0
76.375
79.875
87.0
159.5
211.0
191.625
171.0
157.5
173.375
193.5
192.125
175.25
135.0
120.25
102.75
96.25
86.625
98.625
105.125
80.0
70.25
65.25
52.125
60.0
85.25
134.0
142.0
154.375
219.125
291.625
341.625
464.875
565.125
736.0
683.625
657.0
573.875
543.25
455.0
410.875
355.5
299.625
261.25
212.625
205.875
188.25
155.0
113.5
109.0
84.5
57.75
50.125
46.125
51.0
46.75
37.375
35.25
33.75
43.375
51.25
43.875
44.875
47.0
41.5
40.375
35.125
41.375
38.5
67.125
78.75
59.125
40.5
39.625
30.625
29.5
28.625
33.25
30.375
27.875
29.0
23.375
20.375
18.875
19.25
23.625
19.5
21.5
22.125
30.125
40.5
40.375
42.625
43.25
47.0
61.75
93.625
120.75
125.5
135.0
134.625
144.875
167.125
288.75
306.125
414.75
334.5
420.375
365.25
289.375
302.0
278.625
201.5
148.875
133.625
148.0
148.25
116.5
80.125
68.25
58.25
51.5
45.5
48.125
74.875
79.375
62.125
59.5
56.25
49.5
49.75
63.0
62.25
60.375
83.0
86.0
75.0
68.125
65.25
71.25
83.125
87.875
116.5
122.75
110.875
117.125
132.125
133.375
127.0
108.875
103.75
145.25
147.25
129.875
122.875
108.0
94.625
95.0
96.0
84.0
71.5
64.25
51.625
47.375
41.75
40.0
39.125
46.875
51.125
93.0
103.75
69.75
59.875
51.625
64.5
118.625
142.0
106.875
87.25
58.875
46.0
42.375
58.125
68.875
58.625
70.25
108.125
123.375
116.75
109.5
94.75
82.0
102.875
131.375
122.75
131.125
150.125
119.375
107.0
88.375
84.0
96.875
101.25
94.625
116.625
98.25
92.875
127.375
146.875
107.0
92.25
86.5
94.5
80.5
68.125
61.5
73.875
70.5
68.625
52.375
47.375
48.0
41.375
45.375
36.5
33.5
29.5
34.875
32.0
29.5
31.125
30.5
43.0
50.0
47.75
39.5
41.125
41.0
46.375
44.75
38.875
42.0
41.75
37.875
26.75
34.25
34.375
45.0
75.75
54.875
51.5
40.375
45.0
33.5
29.0
29.125
28.125
28.375
28.625
32.625
29.75
31.875
29.875
48.875
38.375
25.125
23.75
25.625
33.875
38.625
33.125
37.25
34.125
26.25
29.0
31.375
30.0
29.0
26.75
29.375
34.875
53.875
54.125
51.25
40.75
31.125
43.125
51.0
49.0
61.125
53.625
35.375
32.0
33.875
34.125
38.625
41.25
69.75
69.125
71.375
84.875
88.75
96.125
69.125
82.875
72.5
82.125
68.5
59.75
40.625
57.625
70.0
91.25
80.25
74.75
74.25
65.0
60.125
63.375
58.0
52.125
54.125
53.25
51.5
54.375
42.125
36.875
36.875
37.625
42.0
46.0
50.375
58.25
53.75
60.875
56.625
49.25
59.25
55.125
66.0
62.375
55.0
47.5
31.625
35.375
42.75
40.375
45.875
31.25
46.375
42.625
45.625
45.5
39.5
45.5
48.375
48.875
53.0
49.5
50.0
50.5
46.875
39.25
39.625
48.75
46.125
46.875
45.375
48.125
45.0
38.0
41.625
48.5
53.5
54.75
52.5
51.5
49.875
45.5
44.875
46.25
49.25
47.75
47.25
68.125
74.125
57.0
51.625
55.625
64.875
69.625
79.125
114.875
240.125
340.375
482.125
615.375
660.625
788.625
566.0
484.875
529.25
338.25
339.75
354.25
360.375
373.375
361.125
278.125
218.875
276.0
393.75
427.625
388.125
431.25
505.375
531.625
610.25
794.375
1030.25
1261.0
870.375
749.875
577.25
542.625
461.625
400.0
359.5
232.75
146.25
124.125
104.375
97.0
81.375
62.875
66.125
59.0
55.375
52.25
48.0
41.25
40.125
46.125
45.875
46.125
44.25
50.625
47.25
48.375
49.5
66.5
52.875
48.375
47.5
48.625
60.5
52.625
51.75
43.75
60.5
86.75
131.5
166.125
160.625
165.0
188.5
211.75
193.875
163.125
185.75
245.375
328.5
270.25
239.0
178.875
143.75
91.5
62.5
50.625
47.625
47.125
51.0
48.5
44.0
41.0
42.625
53.875
46.375
66.875
101.75
140.25
156.375
154.625
135.25
178.625
253.5
300.5
295.625
329.25
267.25
224.125
191.625
149.0
134.75
111.875
100.25
105.5
96.125
108.875
92.875
80.25
67.125
62.5
50.625
51.5
42.0
57.5
49.875
46.375
31.875
78.375
144.875
77.0
52.5
43.0
30.5
28.625
35.375
40.0
42.125
35.5
34.75
43.125
39.75
40.75
41.25
78.5
118.25
143.25
166.625
170.375
180.75
174.125
164.375
178.0
160.75
146.625
131.0
102.25
133.75
177.125
176.5
166.5
184.125
184.125
208.125
174.5
131.25
143.625
125.25
97.375
75.125
67.375
62.5
56.875
51.625
51.5
52.75
57.0
55.75
50.25
54.625
52.25
55.875
47.875
56.25
47.125
54.75
53.625
42.75
37.625
55.75
45.625
48.625
60.125
54.625
55.625
49.375
47.625
45.125
39.875
37.125
38.375
42.375
36.5
38.125
36.0
37.0
39.0
41.375
39.375
41.375
39.875
40.375
36.625
33.375
32.125
36.5
43.25
38.875
40.25
18.375
26.5
32.5
36.5
32.875
31.375
28.875
33.875
76.625
58.25
42.25
37.0
37.875
43.75
57.125
93.375
154.25
195.5
176.75
142.375
149.625
236.875
271.5
267.625
242.0
244.125
244.5
191.25
144.125
110.75
124.625
173.125
171.75
225.25
268.375
266.125
261.25
268.0
307.875
357.875
319.0
270.75
224.375
195.0
204.875
214.625
228.25
179.625
140.625
128.875
97.25
87.625
76.375
86.375
98.375
106.25
98.375
112.75
103.625
86.875
84.375
81.0
70.375
55.75
48.375
45.75
36.875
43.75
42.25
44.625
63.25
65.625
67.125
74.25
74.0
86.25
87.75
88.5
87.5
92.25
108.5
123.625
134.125
122.125
106.5
85.0
72.875
75.5
88.0
110.125
105.75
94.625
98.5
87.75
93.25
76.375
73.0
89.0
96.25
89.875
99.25
110.125
90.375
78.5
70.5
86.25
145.125
176.25
152.375
153.0
160.125
171.125
186.875
222.375
207.75
141.75
175.25
99.75
65.0
43.875
37.5
41.5
49.875
53.125
45.125
47.0
44.75
34.25
55.375
97.75
87.875
75.0
65.875
56.875
52.5
47.875
45.125
40.625
42.625
37.5
35.375
37.75
36.25
36.75
42.125
39.75
31.875
42.0
44.25
40.625
38.625
44.75
44.0
45.25
45.375
46.625
49.625
45.75
45.5
45.625
47.625
46.25
49.625
55.0
64.5
93.625
112.625
118.875
109.75
118.5
121.375
98.375
67.5
57.75
107.5
186.625
146.125
153.375
157.625
160.625
168.75
149.625
137.75
133.125
153.625
172.875
195.875
224.125
211.875
188.375
201.75
208.625
166.5
130.625
122.25
182.375
219.75
261.625
311.25
252.0
177.125
128.5
119.25
96.375
82.75
50.5
54.5
51.5
46.75
42.0
44.125
41.375
37.875
46.875
41.25
47.0
52.625
43.625
37.75
39.0
48.625
45.625
39.25
47.25
47.5
46.375
49.5
60.125
51.875
51.0
61.75
66.25
73.875
67.875
69.25
72.375
67.375
53.75
43.5
43.5
43.125
47.625
52.625
65.75
82.375
73.125
89.25
84.625
77.875
66.125
86.0
89.5
137.75
140.5
81.375
49.125
36.75
36.125
32.25
28.375
29.5
29.0
33.25
32.0
33.0
27.625
24.0
28.125
26.0
25.375
27.25
24.875
24.25
28.125
28.125
27.75
25.375
26.375
26.625
27.0
34.875
41.0
33.375
35.5
41.125
41.25
52.875
47.25
43.5
41.75
43.375
47.0
41.125
35.625
36.5
40.875
44.5
44.625
49.625
69.75
56.875
64.75
48.5
54.0
56.625
59.25
60.625
56.75
52.875
58.5
99.0
124.375
138.0
115.5
98.625
102.125
88.875
84.75
67.875
56.25
55.75
54.125
55.875
44.625
42.125
42.375
40.5
41.125
40.0
48.25
45.25
42.625
45.625
40.625
48.125
42.875
42.0
45.0
47.0
56.375
62.25
116.25
146.5
109.375
100.625
109.75
379.375
245.0
265.0
223.375
178.25
141.75
92.5
71.0
64.75
77.625
78.375
177.25
97.75
55.875
50.5
120.75
169.125
151.25
59.0
58.5
43.375
45.25
39.625
93.0
141.375
82.375
50.625
58.75
64.875
56.25
49.25
46.25
45.0
40.0
40.625
41.875
39.5
40.375
46.125
44.625
40.0
39.375
49.125
43.625
48.25
40.0
40.75
39.75
37.875
34.75
35.5
39.25
32.75
26.875
27.875
40.75
36.5
36.5
41.75
50.625
53.125
59.125
58.5
42.75
40.25
38.625
45.625
48.75
40.75
36.25
31.875
27.5
68.625
110.625
167.875
219.375
194.25
195.375
164.875
174.25
159.875
148.125
154.5
180.0
180.5
186.375
196.875
186.875
165.875
153.75
156.125
143.5
147.875
127.375
162.0
188.75
214.875
177.125
134.375
94.25
61.375
34.625
36.375
34.0
75.125
36.75
53.875
38.125
40.875
74.75
82.875
57.625
51.375
58.25
65.625
43.25
44.125
40.625
39.625
50.375
50.625
47.625
48.125
44.0
39.125
42.5
47.25
45.5
42.125
41.375
40.5
35.875
36.625
39.125
40.125
42.5
45.5
50.375
50.875
52.75
58.625
56.375
49.75
48.875
53.125
52.25
50.75
48.0
55.5
50.25
68.375
84.0
97.875
92.125
78.125
59.375
50.25
48.125
53.0
54.75
52.625
54.5
42.375
46.125
52.5
43.5
43.5
47.0
39.375
37.125
36.0
37.125
39.625
39.5
38.0
34.75
35.875
34.75
38.125
93.375
94.75
136.5
122.0
109.25
123.875
110.25
67.5
63.75
78.5
90.25
83.5
75.625
77.625
76.25
60.375
54.5
51.0
46.0
44.625
42.0
39.875
41.875
46.375
45.125
44.875
40.25
39.875
40.375
39.625
36.5
40.125
40.5
43.125
37.375
41.375
44.5
45.5
44.875
45.25
45.0
45.75
48.75
46.75
42.0
43.75
44.875
43.5
40.0
39.5
41.375
40.25
42.5
47.25
48.75
45.5
47.0
49.75
49.25
54.5
61.125
59.875
57.25
56.125
55.125
55.5
58.0
60.5
59.0
57.25
57.75
58.0
53.125
42.875
42.875
71.625
42.75
50.375
56.375
48.25
41.375
40.5
41.75
41.625
45.5
42.25
42.625
38.375
35.875
33.375
33.5
34.375
34.625
32.125
29.75
30.625
30.375
28.25
28.25
27.25
28.375
27.375
26.75
25.0
25.875
28.0
33.875
34.625
35.5
38.0
37.625
38.0
42.75
43.875
47.875
50.75
50.625
46.375
51.0
57.625
58.875
59.75
61.75
57.625
52.875
52.125
45.125
40.875
45.5
43.625
47.0
49.625
47.625
47.25
48.25
53.125
48.375
39.375
50.5
52.625
49.375
45.625
48.25
49.875
51.625
55.375
53.875
49.0
49.125
50.5
52.875
53.0
52.875
55.25
55.375
57.0
47.875
47.125
45.375
44.25
45.75
44.5
42.25
40.5
49.75
50.25
51.875
48.75
47.875
51.0
46.875
45.875
45.75
43.125
40.0
39.125
39.625
43.25
47.5
46.875
51.125
49.625
49.5
47.75
45.5
47.125
51.875
56.0
61.375
62.375
69.0
99.75
118.625
126.375
128.375
125.75
112.125
116.5
126.5
121.125
115.375
102.125
90.625
72.5
59.5
69.25
74.5
72.75
71.25
68.75
62.875
55.125
50.125
48.75
52.625
51.375
62.625
58.375
56.0
62.0
72.5
82.75
114.125
174.125
254.5
250.0
258.25
232.875
189.375
204.125
235.25
204.875
215.625
207.625
172.25
130.5
120.875
101.75
94.5
105.625
121.125
142.25
172.25
186.375
187.625
186.375
219.75
219.375
271.375
282.375
298.375
323.5
313.625
325.0
346.125
407.5
311.875
249.75
603.5
700.5
689.0
549.25
537.75
477.375
392.25
406.875
401.75
449.75
455.5
413.125
427.375
474.75
524.125
397.875
426.0
367.5
347.625
375.5
343.25
314.125
335.625
356.0
421.625
440.875
857.0
737.125
875.25
989.0
912.375
890.125
842.75
803.625
679.0
631.75
590.125
681.375
576.875
580.75
629.625
674.375
785.125
792.375
688.375
573.875
436.75
297.25
314.375
298.125
354.125
300.0
293.625
292.625
257.875
291.875
294.75
280.5
241.125
238.25
239.5
244.5
276.125
277.125
284.625
316.0
332.25
437.75
444.125
500.125
411.125
395.375
445.625
416.375
359.0
303.875
254.5
207.125
336.375
397.0
476.5
546.25
559.0
623.5
500.875
351.125
302.875
223.5
201.625
185.0
187.375
158.125
127.625
122.625
185.875
182.75
157.25
106.875
70.875
68.75
70.75
58.0
64.125
72.875
65.75
48.75
61.625
69.625
75.5
82.625
84.25
87.5
113.125
225.875
268.75
526.625
536.375
493.75
442.5
473.125
428.25
416.125
438.625
469.75
534.125
582.75
617.0
700.0
734.875
718.5
648.125
644.375
636.625
671.375
621.25
525.125
512.25
477.0
491.125
427.25
380.625
472.875
631.625
714.125
742.75
722.75
671.5
569.375
436.5
385.875
328.5
322.5
284.75
255.875
252.375
221.75
237.125
228.625
254.625
246.75
296.0
326.625
349.75
272.875
294.0
278.5
295.0
363.0
528.625
495.375
567.875
588.875
440.125
500.375
490.0
547.5
607.125
582.25
522.625
571.5
546.75
498.375
468.5
365.875
347.125
341.5
347.375
240.375
203.5
185.375
141.625
117.25
94.25
134.75
133.25
118.625
129.0
86.375
74.75
76.625
76.5
99.5
106.375
110.5
116.25
130.875
93.125
110.625
132.75
156.75
187.625
227.75
274.75
328.0
357.125
361.875
466.625
480.625
421.125
400.25
421.25
473.5
614.5
703.125
670.125
720.875
697.875
682.125
765.125
719.5
631.25
707.125
642.375
598.0
630.0
606.5
703.125
1058.375
558.25
672.75
712.25
461.625
355.5
247.625
192.75
216.875
301.875
266.125
272.875
274.75
353.875
271.5
206.125
192.75
197.75
237.375
247.75
210.125
240.75
226.5
249.5
277.75
244.75
218.0
477.0
611.375
529.375
623.75
630.75
592.75
530.5
455.875
448.75
459.75
448.625
416.5
359.0
312.25
262.25
257.5
250.25
279.875
311.5
321.125
322.625
277.0
212.25
167.25
541.875
550.5
219.875
286.0
347.125
255.625
208.875
157.875
166.125
155.125
125.75
102.375
131.5
167.75
137.5
150.5
174.75
163.25
194.5
177.75
148.25
168.0
171.75
169.0
124.25
159.5
157.375
160.375
134.25
112.375
152.0
167.25
190.25
177.25
179.125
199.875
246.125
288.5
286.125
317.625
359.5
443.875
558.625
631.25
492.25
322.25
364.5
311.625
324.125
279.25
261.25
273.25
262.625
195.75
145.375
143.625
159.875
172.375
215.875
191.375
119.75
90.5
99.875
125.875
142.5
146.625
146.75
123.625
107.0
87.25
85.125
69.875
88.625
92.5
94.25
90.375
74.125
46.0
71.125
84.0
73.75
88.625
135.75
198.75
213.875
254.375
281.25
258.75
230.5
230.875
248.875
244.125
254.125
237.0
201.75
149.875
106.125
65.75
39.875
36.375
36.0
29.625
38.0
21.375
21.5
27.5
25.875
26.5
28.0
30.5
38.75
25.0
27.375
33.75
30.0
21.25
29.0
39.0
40.25
32.75
49.25
44.625
47.625
44.125
53.125
59.875
59.625
54.875
60.75
94.5
82.375
87.375
88.25
70.75
85.5
84.125
63.125
63.25
85.0
72.125
55.625
54.625
55.0
50.5
49.625
40.0
51.75
64.625
62.75
96.375
124.375
163.625
171.875
365.625
689.25
665.5
330.375
273.125
353.375
311.75
242.75
145.375
121.125
138.625
153.875
228.125
253.375
305.875
323.375
307.875
280.75
314.875
374.75
406.75
394.0
326.375
321.5
293.625
330.875
289.25
260.625
207.625
178.625
124.125
96.625
97.0
60.125
57.375
64.625
103.75
126.0
122.5
165.25
278.75
129.625
76.75
227.0
204.875
249.125
256.5
398.5
426.375
482.375
579.5
483.5
360.625
282.125
217.5
197.125
330.0
385.125
351.5
381.125
350.25
325.375
275.625
253.125
218.125
200.75
208.875
158.0
142.25
127.0
96.875
65.125
60.625
47.25
46.25
43.875
34.5
40.125
47.375
55.25
48.0
58.5
50.875
43.375
51.0
27.875
25.75
27.375
29.875
34.125
35.375
24.625
25.625
24.125
32.875
29.125
45.75
42.875
46.5
38.25
36.0
29.5
37.5
56.75
63.0
45.375
72.0
85.0
84.375
83.375
60.125
54.75
55.125
61.0
69.0
83.625
99.625
188.125
236.625
219.125
177.75
144.625
116.375
103.25
91.875
85.125
93.75
136.625
164.75
198.375
262.75
291.25
297.375
364.75
412.625
350.0
284.875
240.375
192.375
146.125
105.375
63.875
36.875
32.25
26.875
30.875
31.0
27.875
31.875
34.625
45.25
42.625
39.25
62.125
145.75
169.625
194.5
190.375
199.75
174.375
127.625
109.875
109.25
89.75
86.875
102.375
140.0
130.375
128.375
101.75
163.375
421.875
706.75
529.25
385.375
536.875
359.875
340.625
343.875
384.625
386.0
308.5
242.0
210.5
173.25
175.625
141.5
161.25
152.5
132.875
134.75
129.375
175.75
207.125
216.25
211.75
195.75
197.875
243.75
558.375
654.25
532.75
499.25
378.625
320.125
262.0
231.625
192.0
252.0
219.0
234.875
160.0
117.125
91.875
70.125
108.875
146.875
209.875
212.25
149.875
186.25
157.5
124.0
143.875
247.75
240.875
200.5
166.875
197.75
216.0
226.25
339.25
424.875
493.875
545.125
578.375
655.875
536.25
530.75
594.375
545.0
358.125
279.375
207.0
208.0
222.0
170.625
198.125
261.0
244.5
194.625
178.25
186.75
198.375
193.0
211.375
246.875
288.0
310.75
320.25
407.5
557.25
475.375
432.75
356.125
299.5
256.125
221.375
189.125
194.25
196.25
194.5
224.25
240.125
232.375
244.5
199.0
165.0
170.625
139.0
163.25
168.0
140.125
125.75
110.75
102.625
115.75
148.25
189.125
180.875
134.125
114.5
130.875
141.0
147.625
141.75
167.25
193.75
246.5
267.125
277.75
344.0
392.25
345.375
301.0
279.375
281.25
280.625
320.375
341.375
309.375
329.0
362.875
364.375
342.125
366.0
399.5
357.5
363.125
370.375
372.875
473.25
387.125
301.75
291.875
284.625
279.375
313.25
342.0
364.75
344.625
300.875
346.5
338.625
280.75
282.375
266.375
234.75
286.25
320.75
336.125
524.375
719.125
650.375
533.25
485.75
421.25
298.0
266.625
274.0
225.75
279.5
263.625
230.5
228.5
187.375
210.0
180.25
162.875
125.375
128.875
126.75
121.125
134.625
138.875
127.0
156.0
114.25
86.5
93.0
104.125
84.125
94.125
70.125
61.375
54.375
48.875
44.25
56.125
66.625
50.0
57.25
86.25
122.0
148.125
182.125
182.375
350.125
378.625
419.0
343.25
240.75
194.75
191.875
204.75
182.125
176.0
175.875
152.75
85.5
52.0
51.625
76.5
143.125
177.0
222.625
384.625
580.375
476.0
450.75
390.875
359.25
319.75
339.625
326.0
316.5
358.125
293.625
264.875
257.5
219.875
223.125
168.875
142.875
180.5
182.625
175.875
171.625
163.25
118.875
82.0
58.625
42.0
56.125
57.625
57.0
44.25
32.75
33.125
29.875
30.375
26.75
22.25
40.125
45.875
40.75
46.125
37.5
41.75
44.75
43.0
31.5
34.0
25.375
21.875
27.0
22.625
22.625
23.5
24.875
22.5
36.125
26.625
24.0
27.875
25.875
29.625
42.625
51.0
29.125
26.625
28.625
34.375
31.5
28.75
33.875
39.125
46.875
57.625
100.625
164.75
247.625
303.625
305.75
293.25
319.375
328.875
318.25
243.875
204.5
209.625
185.75
168.5
190.5
181.125
197.5
209.75
209.625
200.75
198.25
201.5
195.875
131.875
140.625
152.5
169.5
172.25
154.625
138.25
129.375
240.375
272.625
247.5
195.375
240.375
342.5
341.75
317.125
352.625
346.5
331.375
296.125
271.375
240.0
251.5
241.25
181.625
174.625
191.5
225.875
258.75
254.25
241.375
218.875
185.5
188.625
156.875
139.5
149.375
145.25
106.875
132.875
131.0
151.75
159.375
164.875
179.125
158.375
151.75
174.5
173.0
173.5
179.125
160.5
279.5
219.125
221.75
226.75
217.625
188.5
200.375
228.0
204.875
202.5
220.625
170.0
169.75
164.875
159.375
171.375
164.375
138.5
144.0
173.0
195.75
202.625
217.25
219.125
194.75
141.75
180.875
161.125
152.0
146.0
127.5
126.875
112.5
86.75
42.0
42.625
49.25
41.5
40.5
46.5
63.375
46.0
39.5
44.0
44.0
28.375
27.25
19.625
23.5
33.0
49.625
53.5
59.375
67.375
85.25
86.25
109.875
104.625
150.25
142.25
225.625
282.25
263.0
232.875
184.0
128.75
94.625
62.125
45.0
38.25
34.5
32.625
36.0
45.5
45.75
39.375
36.5
37.875
36.25
41.125
30.0
30.875
62.375
82.5
80.5
61.0
39.75
33.125
35.875
30.875
29.25
29.625
49.75
68.875
104.625
147.75
182.875
217.375
288.125
327.625
297.375
254.875
207.125
181.25
199.125
195.375
161.875
145.875
133.0
161.875
178.5
155.875
151.625
130.875
128.0
124.5
138.0
214.125
282.0
275.0
248.625
193.875
162.0
196.25
228.5
194.625
186.0
190.375
185.0
174.0
153.125
144.125
150.0
142.625
152.25
135.25
97.375
93.75
89.375
74.5
73.875
83.375
83.875
96.75
99.75
72.375
67.5
48.5
47.0
50.375
53.375
71.625
62.5
60.875
51.625
43.5
33.0
37.25
39.25
35.75
35.625
28.75
30.5
49.5
34.5
44.75
42.5
24.875
29.0
28.625
19.625
26.25
24.5
31.125
28.125
20.25
18.75
16.625
14.375
19.125
19.75
17.75
15.125
18.125
26.125
28.25
23.625
26.0
19.125
23.625
37.75
31.25
33.375
53.5
87.75
84.875
70.875
62.25
48.25
34.25
32.0
30.25
31.0
33.75
30.75
28.25
28.25
32.25
30.125
26.5
39.25
56.125
67.75
57.625
64.75
119.25
65.75
63.25
72.25
60.25
71.125
72.875
72.875
75.5
107.875
364.375
459.875
506.5
522.25
440.125
387.875
336.25
277.25
239.625
226.625
211.25
198.625
152.625
145.25
141.375
155.0
119.25
111.25
112.875
88.375
86.375
78.5
74.25
73.125
74.0
81.125
73.875
92.375
70.125
77.0
77.25
73.125
76.5
76.375
63.25
38.5
35.625
49.75
39.75
40.625
39.875
31.375
29.875
31.375
35.5
37.125
33.875
33.375
35.125
33.0
32.5
32.75
32.375
43.5
51.875
54.25
48.0
38.75
36.125
38.625
38.75
36.375
36.75
34.75
42.25
40.125
35.75
39.0
47.375
45.0
44.5
42.5
35.875
29.375
33.375
32.375
32.25
33.5
32.75
32.875
35.25
28.125
22.25
23.625
25.375
30.25
32.875
31.875
28.625
31.875
29.625
32.125
52.25
58.25
45.25
49.625
145.875
282.25
221.25
183.75
168.875
120.125
97.375
64.125
56.0
45.625
41.625
44.875
41.125
45.625
51.625
63.5
72.375
98.75
80.375
102.0
362.0
309.75
371.25
322.625
280.875
218.375
203.25
192.0
230.25
240.625
256.625
303.125
323.625
364.125
424.625
439.375
413.25
375.25
409.375
422.75
417.375
380.125
355.125
324.375
304.75
273.375
270.375
270.375
278.875
291.0
301.375
309.0
296.875
333.5
282.75
266.875
326.25
393.875
357.5
373.5
444.5
525.125
427.25
391.875
367.375
275.5
216.25
153.875
137.0
109.75
117.125
159.25
191.5
174.625
157.5
171.625
142.5
188.125
214.125
233.375
149.375
192.25
150.0
145.0
148.0
130.0
100.25
86.25
84.875
93.5
77.25
85.875
93.125
74.0
59.625
37.125
35.125
36.125
31.0
30.75
31.25
34.5
41.0
42.875
40.5
33.875
35.375
38.75
50.5
36.875
47.125
35.25
39.625
36.625
35.25
36.375
35.375
36.125
38.0
29.5
37.625
37.125
37.5
39.75
36.875
34.625
38.25
35.0
47.375
47.5
35.75
44.375
44.875
42.625
33.25
33.625
33.375
33.875
33.875
32.375
35.125
32.375
32.5
34.75
38.75
43.75
84.75
131.625
131.375
103.875
87.125
73.0
72.875
85.0
91.375
117.875
78.875
67.375
59.875
69.25
72.0
63.5
69.5
60.625
59.625
59.125
55.25
60.125
59.75
59.25
60.375
81.25
114.875
79.5
67.5
74.625
81.375
88.25
83.5
81.375
79.625
63.25
73.5
87.125
82.25
81.125
109.0
112.875
96.625
64.875
64.0
59.0
65.75
66.5
67.125
63.75
90.5
122.125
161.0
168.375
184.75
190.125
192.25
191.75
170.75
139.875
125.875
129.75
138.0
114.625
76.5
89.75
116.0
122.0
131.0
152.75
184.625
194.875
228.25
250.875
240.25
262.0
237.0
215.75
274.625
350.875
377.125
395.875
445.5
590.5
580.625
486.125
412.125
400.5
438.0
405.0
391.125
357.375
303.25
261.125
291.625
353.625
332.625
281.75
281.375
280.0
293.25
308.375
319.625
309.125
278.625
307.75
373.75
381.625
394.5
322.75
262.75
275.5
270.5
374.75
726.5
617.625
625.625
670.5
492.0
368.125
223.25
133.25
102.75
101.375
122.125
75.75
123.25
143.5
185.25
213.5
221.25
213.375
257.625
250.0
229.875
468.875
568.0
634.0
515.0
513.75
710.75
849.5
1090.125
820.0
816.75
735.75
548.75
576.875
493.75
422.75
406.375
532.25
462.625
458.875
518.625
555.375
501.5
467.375
428.0
360.5
407.5
493.375
613.625
617.375
454.125
379.125
406.375
494.0
415.375
507.125
530.25
441.625
403.75
409.25
467.5
459.0
382.5
321.125
290.875
271.875
221.75
269.75
394.5
415.25
311.875
340.875
331.625
332.375
289.375
312.25
313.25
350.375
347.875
398.0
448.625
441.25
537.625
576.0
682.125
622.125
537.25
493.375
638.75
708.5
498.75
632.625
692.25
632.375
475.75
469.625
451.875
577.875
552.75
393.375
405.875
328.0
322.0
240.875
330.625
329.875
372.375
648.0
453.875
514.125
732.0
745.375
603.375
568.25
433.125
532.375
653.75
731.75
704.875
553.625
492.0
463.25
422.375
387.375
440.25
438.125
317.5
305.25
257.25
336.625
374.0
379.625
306.75
374.25
482.75
535.875
631.75
642.0
644.125
512.375
408.875
281.25
198.25
136.375
122.375
131.625
122.875
85.25
88.75
120.125
108.375
71.75
73.0
92.625
109.125
136.125
128.0
191.625
215.125
231.125
247.625
259.5
231.125
199.625
219.5
286.25
294.5
261.5
253.875
270.625
218.875
180.0
161.625
142.75
120.0
113.375
117.125
92.0
66.125
63.875
60.625
53.75
48.375
39.875
36.75
31.375
35.625
36.375
33.0
34.125
44.75
60.375
65.75
76.5
69.625
90.875
150.125
158.5
155.5
199.625
180.375
166.5
143.625
140.375
193.875
260.875
347.0
323.625
353.25
268.0
220.75
208.0
196.125
225.75
221.625
193.25
195.375
276.5
213.75
179.125
198.125
225.25
238.0
260.125
325.875
312.75
274.875
285.0
257.75
250.375
312.875
293.5
306.375
285.375
276.75
249.625
276.125
251.125
216.625
222.25
203.75
221.875
265.5
322.0
256.25
355.875
390.625
450.125
436.25
368.625
446.75
512.875
460.0
381.75
418.875
413.875
394.125
329.75
304.5
344.875
396.875
428.25
415.375
430.5
404.75
338.375
400.625
680.625
952.875
688.375
482.0
300.5
164.75
233.5
199.5
188.375
138.75
137.25
133.25
167.375
157.875
128.75
134.875
210.375
282.875
274.0
282.5
283.625
269.625
294.125
290.25
224.125
269.125
274.75
193.125
140.875
105.875
87.625
94.75
114.125
93.5
82.25
109.625
96.125
50.625
49.875
49.0
54.125
88.5
147.125
137.0
142.875
92.625
75.375
85.0
83.125
71.625
103.5
150.625
167.5
226.75
245.125
182.75
196.5
240.25
258.0
298.625
207.25
266.875
388.625
329.75
334.25
335.625
337.0
289.25
314.125
365.75
174.75
122.625
111.875
100.375
94.875
99.125
123.0
109.5
109.375
132.625
103.5
83.875
64.75
65.0
70.875
49.0
43.125
34.625
33.25
64.625
94.75
57.375
91.375
188.625
168.875
121.25
93.875
74.25
28.25
26.5
27.0
32.875
32.375
33.875
41.125
77.5
111.0
106.5
115.0
147.25
194.5
232.0
153.5
138.125
145.625
160.375
205.625
193.5
220.625
226.125
244.5
212.375
221.375
170.25
197.375
168.375
210.875
271.875
339.75
339.5
408.625
394.375
371.125
330.125
246.625
161.0
120.0
91.5
109.625
128.5
105.125
83.25
68.125
56.5
49.0
51.875
60.5
49.875
53.0
81.375
82.25
76.625
71.0
74.875
67.75
68.125
69.75
74.75
91.125
138.375
137.125
128.125
100.375
93.5
95.875
124.875
143.0
142.0
126.25
140.875
146.125
151.875
165.375
169.5
169.75
145.125
135.625
132.5
121.5
156.625
178.125
116.75
117.0
91.375
82.375
86.125
88.75
108.25
147.5
158.0
183.0
152.75
149.5
127.875
105.375
128.25
238.625
408.25
360.25
409.125
344.625
199.5
192.875
240.0
326.5
299.0
283.875
287.5
312.375
268.875
295.0
308.125
345.375
310.125
271.5
231.875
197.125
163.75
218.625
354.875
399.875
449.5
438.25
399.125
346.125
411.375
476.125
507.625
526.625
492.75
495.75
587.5
533.625
712.875
768.875
969.375
1082.875
1169.625
1221.625
1165.25
917.0
830.5
641.875
596.5
560.375
622.25
631.5
637.75
574.125
705.625
761.375
617.75
516.625
536.25
703.625
556.625
558.5
628.25
673.25
675.5
684.75
784.125
934.875
727.375
705.0
643.875
648.625
601.0
601.25
579.125
614.25
629.25
595.25
505.625
405.5
330.75
308.625
337.125
358.5
311.125
267.875
276.125
308.375
294.875
284.125
247.0
237.0
244.75
236.5
217.125
228.0
213.125
192.875
220.375
220.25
197.875
174.875
118.5
87.75
122.625
133.875
206.125
158.5
140.75
133.875
88.0
79.875
67.375
64.75
61.25
54.75
51.625
52.5
59.25
52.75
62.5
49.625
43.375
49.75
60.75
54.125
55.25
62.75
62.75
63.25
64.5
64.625
54.875
60.5
69.375
92.625
82.25
53.5
76.375
102.5
136.75
190.25
184.25
151.0
145.0
131.875
115.625
107.125
87.25
82.125
87.5
92.25
98.875
136.75
190.0
229.625
293.0
387.25
284.75
266.75
330.25
287.875
241.125
244.75
273.25
230.375
263.75
310.625
325.625
313.125
316.25
244.125
207.75
196.25
206.375
288.5
370.625
419.625
432.125
418.875
547.375
686.0
747.75
810.375
785.875
794.875
856.0
785.125
664.75
553.625
619.5
562.25
616.25
607.125
547.875
583.5
604.125
622.5
575.25
493.0
431.875
387.875
331.0
394.75
483.125
851.875
1173.75
1035.875
856.875
923.25
720.75
655.75
592.75
535.25
496.125
498.125
508.5
517.625
535.625
497.625
555.25
713.75
585.25
692.125
623.0
714.75
718.125
726.625
697.75
701.5
714.625
762.375
741.375
728.5
785.75
709.75
890.5
857.0
902.625
889.375
1109.125
1111.0
922.5
698.75
616.375
569.625
606.875
603.5
564.375
559.875
642.125
561.375
540.625
522.375
568.625
594.25
584.375
700.125
793.875
720.125
643.0
664.875
527.375
808.125
785.25
765.625
726.75
804.25
806.25
711.5
635.25
641.125
635.25
590.0
527.75
498.375
531.25
518.25
499.375
478.125
433.625
493.125
502.5
565.125
580.375
579.375
559.625
423.375
404.875
377.875
354.75
310.875
296.75
333.75
322.125
317.5
320.5
334.625
344.0
359.625
326.75
324.875
346.75
310.25
299.125
296.25
231.875
204.375
189.875
190.125
198.5
199.25
191.75
193.125
203.5
184.0
241.625
330.125
387.375
411.125
374.0
316.375
289.0
318.25
319.625
284.75
265.25
222.75
224.75
205.625
178.625
170.625
175.75
193.125
197.0
215.75
200.5
232.25
270.375
251.5
233.625
199.25
203.375
194.375
188.5
198.375
229.0
296.25
380.75
387.375
397.5
375.875
392.75
340.375
309.5
265.0
226.75
227.75
222.0
213.0
209.875
190.625
205.875
205.75
209.875
199.375
206.625
161.75
167.0
191.375
184.125
170.25
205.875
368.875
344.375
233.875
320.75
260.375
285.125
320.5
307.75
319.5
292.5
349.375
318.75
291.25
315.25
279.875
261.875
278.25
256.75
179.25
178.25
259.375
389.25
411.875
479.125
547.5
745.5
994.25
1120.625
1030.875
856.75
830.875
935.25
841.125
817.0
822.125
692.0
705.0
788.375
672.625
643.125
534.875
472.5
452.0
484.25
541.125
527.5
494.125
423.625
394.25
494.75
539.75
524.625
523.125
391.0
343.875
330.375
270.625
224.5
187.25
154.5
136.125
137.625
123.75
178.875
99.375
45.125
49.625
46.0
51.75
65.5
56.375
64.875
66.75
62.625
76.375
108.5
141.75
148.875
214.25
384.875
454.875
543.625
525.375
403.5
305.375
229.875
184.125
168.625
191.5
197.5
176.25
185.875
196.25
250.625
268.375
238.75
237.875
241.25
224.875
235.5
233.0
234.625
183.0
188.875
243.75
234.125
213.125
175.0
143.25
131.0
207.625
169.125
160.25
184.375
196.0
207.0
218.0
210.5
267.375
270.25
325.5
362.0
371.875
410.875
423.625
397.375
503.375
505.75
475.875
493.625
538.625
482.875
483.375
481.625
434.5
366.125
360.375
361.875
360.125
357.125
362.625
319.5
268.25
234.25
246.125
288.75
313.875
306.875
290.5
356.875
363.0
392.0
410.0
484.875
459.625
454.0
449.625
493.125
541.625
478.75
556.625
571.5
568.0
560.0
631.625
668.875
619.5
584.5
591.0
509.375
478.25
546.25
486.25
419.625
446.5
409.125
430.125
757.25
969.0
954.75
930.5
919.5
899.125
602.875
467.125
427.875
457.875
441.625
381.625
335.5
346.75
333.625
322.0
278.0
247.125
276.625
264.5
275.0
249.0
234.75
272.875
361.25
300.375
286.5
263.625
230.5
254.75
203.25
133.375
133.125
110.5
101.625
77.5
72.25
54.125
65.75
65.5
83.375
65.875
54.75
63.75
66.75
63.75
49.875
51.0
33.25
43.625
41.375
40.375
27.0
27.125
32.625
37.125
54.875
79.125
105.75
106.25
84.875
77.75
75.25
101.75
69.125
85.5
51.625
47.75
45.0
87.0
140.875
157.75
119.125
103.5
88.25
93.25
82.75
81.125
74.5
79.75
74.75
87.25
109.75
161.5
191.125
221.625
249.625
308.5
260.5
187.875
186.125
157.5
140.75
113.125
98.125
75.75
62.5
52.375
39.875
47.875
51.75
42.0
40.125
60.75
68.625
64.5
67.625
57.125
66.375
53.375
47.75
50.75
56.625
48.5
54.25
41.375
52.125
49.75
52.25
47.75
49.875
53.75
52.75
51.5
56.625
51.125
55.75
59.875
77.625
99.125
81.875
82.375
70.0
76.25
69.125
69.25
72.5
65.5
52.5
64.625
120.75
156.25
239.375
141.125
119.625
121.0
101.0
108.625
117.875
107.0
110.375
121.875
130.0
134.875
141.75
151.625
160.625
152.25
146.25
153.625
144.875
153.375
134.75
156.375
227.625
118.625
95.625
107.625
160.5
188.125
198.625
245.25
366.75
313.125
330.75
299.625
290.625
294.0
371.125
514.75
531.5
541.0
494.5
455.5
464.5
438.625
403.25
527.125
552.0
589.875
549.375
538.125
535.625
483.375
454.875
551.625
558.375
414.5
454.5
439.75
407.5
551.25
711.875
538.375
447.5
421.75
482.75
566.0
608.875
530.5
532.75
585.875
535.25
466.25
451.625
430.5
497.125
549.625
546.625
550.5
626.125
607.875
623.625
665.25
765.875
778.875
767.125
734.75
893.125
863.0
801.5
787.375
667.0
559.125
559.125
693.125
757.125
559.875
348.0
293.25
254.625
206.125
165.75
146.0
131.0
113.875
95.25
75.5
70.125
73.625
85.375
79.75
63.75
55.125
39.25
42.25
38.75
44.5
59.0
43.5
61.125
43.125
59.75
141.875
65.625
43.5
53.625
56.625
60.5
73.875
65.0
59.25
54.25
63.0
77.125
70.125
103.75
123.5
120.875
134.25
187.625
275.125
328.625
348.5
317.375
263.25
190.75
173.125
202.0
177.125
162.125
147.0
149.375
120.875
111.375
123.25
149.875
195.875
194.125
158.875
134.875
143.75
156.0
151.0
174.625
120.5
110.5
112.5
98.0
129.75
147.25
128.75
136.625
153.0
173.5
144.75
127.5
107.625
114.5
105.5
79.875
82.875
80.125
70.125
81.5
84.5
87.875
110.375
74.0
114.5
92.5
92.75
83.5
89.125
76.875
90.75
121.5
142.5
126.75
109.5
131.875
107.125
189.5
204.625
219.75
232.0
330.875
367.5
323.125
469.375
467.875
369.5
330.75
284.25
282.375
327.125
298.75
254.875
241.875
248.25
217.25
170.875
136.5
98.0
94.875
51.5
53.0
47.75
49.125
106.25
87.875
60.5
67.25
76.25
78.125
58.375
64.625
64.25
67.5
66.125
66.125
63.625
62.125
56.125
54.75
56.125
52.5
51.125
56.375
63.0
75.375
89.25
95.5
88.125
87.5
71.25
68.5
66.25
69.625
67.875
59.0
196.5
95.875
126.875
114.25
72.625
85.0
117.875
130.125
99.125
77.25
80.375
58.5
60.75
56.25
62.125
66.375
62.25
96.5
115.125
173.0
203.625
202.0
236.25
337.5
377.75
429.25
527.0
727.125
876.75
871.5
589.25
575.375
568.125
574.875
596.25
603.125
482.5
511.25
538.5
553.5
490.625
542.375
569.5
477.875
362.875
339.875
364.5
332.75
288.625
240.25
186.75
192.75
211.5
235.0
174.625
132.75
135.0
124.25
129.5
163.5
122.375
97.75
129.375
141.75
215.5
281.875
235.375
177.125
140.875
112.25
72.25
60.125
73.375
87.375
77.375
57.5
77.25
71.5
101.375
145.75
97.0
67.75
64.5
50.75
45.125
46.5
45.5
45.5
38.25
45.75
54.75
55.75
65.75
66.125
53.875
48.375
38.625
41.875
36.25
40.125
41.75
57.625
84.25
97.25
136.875
137.25
126.375
104.25
102.375
114.0
124.875
137.625
138.875
147.875
256.375
221.0
132.875
173.25
219.0
148.125
134.375
106.125
97.5
94.5
123.5
101.5
119.0
238.875
204.625
114.375
98.375
91.0
105.125
104.75
88.0
52.0
47.75
49.875
33.625
37.375
42.375
42.25
43.875
44.875
46.0
42.0
54.5
78.5
69.5
88.125
70.75
67.125
61.25
63.0
55.875
64.75
81.375
115.375
130.125
130.0
246.375
269.75
249.25
228.875
184.5
166.75
159.0
153.75
176.0
266.0
297.5
304.25
270.625
267.25
223.75
200.375
243.75
215.75
202.75
194.875
214.625
223.375
178.25
162.625
217.0
155.375
121.25
149.625
129.75
108.0
86.625
68.5
50.125
56.75
56.25
55.0
54.0
51.875
53.75
65.0
69.5
78.625
80.125
79.375
69.75
56.625
56.125
58.25
54.625
53.875
49.0
45.75
49.375
48.375
53.0
47.25
30.625
28.75
36.75
51.25
46.875
49.5
38.75
42.5
43.625
41.375
40.375
39.125
53.75
58.875
72.625
82.0
68.75
47.875
58.0
97.0
186.375
207.375
182.875
178.375
176.625
139.75
118.25
100.75
85.25
93.25
79.625
75.5
68.625
56.125
46.875
43.0
53.625
69.875
71.875
63.125
70.375
71.625
84.0
97.0
97.75
120.75
130.875
129.5
159.75
190.125
271.0
431.375
473.625
481.0
471.5
489.25
488.5
437.875
365.125
254.5
199.375
157.375
142.75
141.25
128.25
129.25
117.375
103.5
91.625
85.25
77.375
84.125
83.5
85.0
92.875
107.25
106.125
116.375
112.375
95.75
98.625
107.5
113.125
99.625
78.875
68.0
52.5
42.625
55.625
58.75
47.75
62.125
68.0
59.5
53.25
47.375
50.75
55.875
58.125
39.25
29.75
44.375
51.25
53.75
51.375
48.625
50.375
50.125
45.25
40.5
46.25
49.875
76.75
70.75
49.125
100.75
261.0
218.5
215.875
221.875
263.875
155.75
110.25
140.5
170.125
130.625
95.875
89.5
80.125
79.0
73.375
60.875
54.875
47.875
39.25
50.25
46.75
52.25
57.125
55.125
61.75
74.875
82.875
71.5
75.875
73.875
57.5
271.75
310.125
299.25
254.5
167.375
105.25
91.875
85.25
85.125
59.375
48.0
46.875
49.25
73.625
61.0
61.0
64.875
61.5
85.625
62.125
56.25
80.375
45.375
49.875
59.625
68.125
62.875
48.75
37.625
29.625
34.375
37.25
39.125
38.75
37.5
37.875
36.75
32.75
34.875
37.0
37.375
37.25
39.5
36.625
36.625
35.125
35.0
36.875
33.875
32.5
32.0
32.375
34.125
33.5
34.0
31.875
32.625
32.75
32.25
31.625
33.5
33.5
31.125
37.625
33.25
33.875
33.875
36.625
40.25
39.0
34.625
33.125
35.0
35.25
34.25
30.5
35.5
36.875
38.25
38.5
37.75
37.75
38.75
38.5
36.125
34.0
34.125
31.125
30.375
32.25
33.5
32.5
32.25
28.375
29.875
26.5
26.25
26.875
27.875
27.875
27.25
27.125
25.5
24.875
27.375
28.625
28.625
31.125
28.625
26.625
26.75
28.25
27.25
29.375
29.375
31.0
31.625
30.875
30.375
33.125
35.75
39.25
57.875
136.875
58.625
54.625
50.25
78.0
83.125
59.875
43.625
45.0
45.375
44.125
84.25
118.25
103.25
117.75
114.375
101.375
86.75
84.0
75.125
70.0
68.875
73.375
78.0
83.125
82.375
66.75
60.375
76.75
73.5
81.625
75.625
59.375
60.25
100.875
91.5
98.125
92.25
90.625
95.125
97.5
107.5
105.875
102.5
103.5
101.125
138.875
144.625
175.875
139.5
152.5
114.0
100.625
93.0
75.0
143.25
113.75
90.875
66.75
58.125
74.0
62.625
49.125
43.375
47.375
53.75
80.625
68.0
55.125
72.75
67.5
57.0
106.25
281.0
262.375
185.0
106.75
170.875
171.375
119.75
76.5
63.875
60.5
68.0
67.875
69.125
49.875
42.25
47.125
39.625
41.125
35.625
28.75
31.5
36.375
39.25
35.0
36.875
43.0
37.25
35.5
43.375
42.125
36.5
38.875
41.0
38.75
40.375
35.25
37.375
39.25
43.625
41.25
39.875
37.5
35.75
39.5
36.25
36.5
35.25
36.125
36.75
38.625
37.375
33.375
32.875
36.75
39.0
39.5
39.875
37.0
32.625
35.75
37.125
35.625
39.25
40.0
40.625
36.75
35.0
32.375
34.875
35.375
35.625
37.125
33.875
33.625
32.625
35.625
36.25
36.625
34.375
34.625
36.625
34.75
36.5
38.375
37.75
40.625
40.625
37.625
42.875
42.5
40.75
41.5
39.625
40.25
39.5
38.0
35.75
40.5
39.75
40.5
36.125
37.25
35.75
37.5
37.625
38.25
36.625
38.125
43.875
43.0
43.875
43.875
45.25
46.75
47.875
45.875
47.0
47.625
45.75
45.25
48.125
51.75
48.25
48.125
47.5
49.375
47.25
49.75
47.25
49.0
48.625
48.75
48.0
45.75
41.875
40.375
43.875
50.25
62.0
58.0
56.125
52.875
54.25
54.875
55.125
58.5
64.0
65.25
60.375
63.875
64.25
63.125
63.5
63.75
63.0
63.5
62.25
60.125
59.875
59.375
63.25
65.125
64.5
62.125
62.875
66.875
71.375
70.875
63.5
53.375
55.25
51.375
49.0
45.375
35.375
34.5
37.5
44.0
66.125
43.125
41.0
40.25
41.75
41.375
39.75
58.75
75.75
51.875
53.875
104.5
173.375
192.25
201.25
162.0
160.5
111.375
87.375
66.5
112.25
82.375
85.875
80.5
78.0
85.75
67.5
60.125
98.0
126.75
163.5
183.375
158.875
141.625
150.5
207.5
202.5
196.875
302.875
493.125
623.25
640.75
877.25
907.125
960.625
820.125
611.875
519.25
466.25
475.125
438.5
392.25
365.5
348.625
279.125
262.125
269.75
245.125
226.5
299.25
251.25
210.625
260.5
464.0
438.375
346.375
379.125
471.625
468.5
461.125
294.125
209.125
178.875
141.0
166.0
162.375
161.75
129.75
138.625
146.625
150.375
92.875
83.5
78.875
86.25
72.25
118.625
128.75
84.75
58.375
54.0
51.25
49.125
79.375
84.125
64.5
60.625
55.375
58.375
50.125
45.125
54.75
59.125
59.0
68.25
68.75
71.5
68.625
56.0
48.75
34.625
45.125
47.0
48.125
52.375
66.75
70.125
71.0
60.75
53.0
54.125
69.125
57.625
78.75
85.875
48.75
58.875
54.25
49.0
43.0
46.875
45.0
41.5
37.0
41.5
44.25
45.5
46.25
51.75
61.125
50.875
44.0
42.0
49.25
56.25
46.375
42.125
45.375
44.75
47.625
52.125
47.5
48.875
52.125
43.125
44.25
45.25
47.875
48.875
48.875
43.75
64.25
63.625
88.875
71.375
57.375
60.75
73.0
73.25
74.5
70.125
58.25
58.375
58.5
86.5
58.625
52.625
60.0
84.875
68.125
59.25
34.25
36.0
51.0
50.0
55.375
49.0
44.25
51.875
50.375
53.0
47.375
95.75
105.625
68.5
38.75
39.0
43.75
48.75
51.125
54.125
52.125
51.125
62.375
59.75
58.375
60.75
50.75
49.25
44.25
53.125
60.25
58.25
113.75
128.375
117.625
98.125
122.375
147.375
114.0
100.625
93.625
88.25
90.0
87.125
97.625
113.75
122.625
125.875
142.625
138.625
148.25
160.625
166.125
169.5
160.75
186.375
215.5
214.25
196.375
167.75
146.75
152.0
157.5
148.875
161.625
225.375
224.625
240.375
238.5
207.375
163.875
150.75
139.25
114.625
109.0
93.75
78.125
63.625
55.125
54.75
44.25
60.125
75.125
80.5
100.75
120.25
158.0
159.625
154.75
146.125
110.875
116.625
167.5
247.875
206.75
225.5
172.625
150.75
200.25
188.0
191.25
176.875
181.125
136.125
112.75
173.75
191.875
233.5
254.5
270.875
217.625
165.375
218.0
183.875
201.75
207.75
274.875
246.875
204.0
160.125
112.25
89.625
83.0
78.125
78.0
58.125
47.625
55.5
58.625
60.75
47.75
51.5
48.625
52.25
48.125
51.25
80.875
62.25
79.625
201.75
175.0
124.375
86.25
55.125
40.375
47.125
46.25
46.0
37.0
47.625
54.75
60.125
66.875
66.125
55.875
54.75
55.125
48.875
50.375
64.875
77.5
84.375
78.625
79.5
63.875
66.5
69.5
69.875
68.0
72.0
70.625
71.625
67.875
62.125
73.625
74.875
65.75
60.5
51.0
51.5
50.875
49.125
43.625
42.0
43.125
42.5
42.0
38.125
37.125
33.5
33.125
30.375
27.125
25.25
25.75
21.25
22.875
23.0
21.875
19.375
21.375
22.375
18.5
19.5
22.0
23.5
21.75
23.25
29.375
27.875
28.125
28.25
30.375
34.0
29.875
28.875
30.75
30.875
30.25
29.875
29.5
30.0
30.125
31.625
39.625
37.125
56.875
61.5
58.0
71.625
63.625
66.0
63.875
71.875
80.0
112.375
100.5
110.75
115.375
118.125
91.875
75.0
78.875
79.625
71.125
96.125
81.0
72.5
81.375
100.625
79.5
64.5
56.625
55.5
49.875
58.0
48.375
38.625
41.75
63.5
60.5
70.375
66.875
64.375
57.125
52.625
62.375
77.5
63.5
53.0
50.625
45.125
40.75
35.125
32.875
32.875
34.375
36.25
32.625
36.25
33.0
38.625
39.25
37.625
35.75
36.5
40.125
45.125
50.75
96.625
133.5
108.5
117.625
91.875
111.75
152.625
149.0
115.125
123.125
116.25
120.75
105.625
115.75
125.5
115.25
97.0
84.875
75.375
75.5
86.25
78.5
54.0
45.875
52.75
52.0
49.375
55.375
50.125
52.875
53.375
60.625
61.625
68.125
72.0
68.25
64.25
67.125
55.125
54.625
58.625
67.125
75.0
73.625
84.0
104.375
165.375
169.625
135.0
120.875
176.75
206.25
251.5
261.75
292.625
196.5
241.0
260.5
262.75
326.75
430.5
696.875
824.375
861.875
877.375
862.375
852.125
899.75
930.25
891.375
1007.125
1006.625
917.625
873.375
798.875
872.125
1004.375
918.625
800.5
568.0
727.75
681.0
501.0
545.25
552.5
447.875
330.5
513.625
475.875
622.75
751.5
741.375
683.875
783.0
735.375
680.75
597.375
590.0
605.875
520.25
653.75
512.375
613.625
700.75
624.75
589.375
745.875
703.0
613.375
566.0
515.75
570.0
471.5
459.25
447.875
399.25
363.625
389.75
317.375
307.5
274.75
268.375
286.75
286.875
343.125
362.375
317.875
369.5
371.625
342.125
355.25
359.125
306.75
250.0
254.75
236.25
242.25
253.25
246.625
338.0
368.625
340.5
275.875
238.25
230.625
218.5
177.375
161.625
164.75
152.5
132.375
151.125
164.5
173.75
170.375
171.5
173.875
203.625
251.25
247.875
234.75
199.5
190.25
194.75
189.75
184.375
418.375
363.875
184.875
177.125
238.75
190.75
127.25
128.125
129.0
135.75
174.0
167.5
155.375
154.625
138.875
128.0
124.5
119.0
109.0
110.25
95.125
75.625
62.75
71.125
60.5
58.75
59.875
67.625
74.75
77.0
76.375
83.75
82.125
93.25
80.25
82.875
66.375
72.75
65.125
62.625
77.875
75.0
78.75
83.625
126.75
126.625
108.25
98.25
84.625
85.875
107.625
91.75
96.5
108.125
100.25
85.625
86.875
86.75
85.625
89.25
83.875
78.375
84.875
85.5
79.875
77.25
84.0
99.375
81.0
100.125
94.625
80.625
71.0
69.125
74.625
63.625
60.625
51.25
45.25
55.25
63.125
65.5
57.25
54.75
56.125
113.5
206.125
244.0
278.375
221.25
172.25
149.875
136.75
256.25
352.375
383.125
376.75
320.625
219.875
197.25
212.5
199.0
208.125
185.5
221.375
324.75
395.5
447.875
492.5
485.0
489.0
434.5
443.5
353.875
372.0
420.5
458.5
470.375
469.125
473.375
412.25
402.0
381.875
396.625
385.25
330.75
332.5
311.125
286.75
289.75
296.625
281.0
288.625
221.125
251.0
238.625
235.75
243.5
246.875
300.125
627.875
1275.875
1217.375
1087.875
1000.25
876.5
774.75
822.25
725.625
680.25
613.5
398.0
241.125
163.0
136.625
189.125
126.0
99.125
107.875
108.5
134.375
163.125
317.125
203.5
170.125
110.5
104.875
144.375
135.875
113.625
97.125
92.125
140.0
200.5
175.375
217.75
262.875
253.375
296.875
357.375
852.625
1401.75
991.625
664.25
637.25
570.125
687.625
613.375
737.75
801.25
797.75
746.5
650.375
613.875
640.25
759.125
696.625
636.25
581.75
505.375
486.75
406.0
385.75
386.25
644.625
540.625
433.25
440.125
360.25
416.0
573.75
655.0
727.625
813.625
645.125
755.25
772.25
672.75
739.5
854.5
840.875
699.375
537.0
530.875
327.75
362.0
399.5
243.25
249.625
152.625
168.5
166.375
198.75
205.375
199.0
143.5
195.75
353.25
482.375
516.125
541.375
446.875
421.875
310.5
258.375
271.75
258.75
200.0
197.5
174.875
165.125
158.25
136.625
167.25
185.625
210.75
200.0
183.875
245.5
380.75
414.875
407.625
408.75
434.25
419.75
424.375
431.5
320.75
353.875
525.625
617.375
583.25
465.625
338.625
257.375
279.75
300.0
239.75
202.75
279.25
310.125
315.375
335.5
348.0
398.875
442.5
552.5
629.625
710.375
722.25
770.125
659.25
608.625
669.75
632.5
555.25
575.5
479.875
433.625
404.25
435.5
394.375
398.25
453.125
410.625
325.5
314.875
301.625
208.875
178.625
149.25
128.75
237.375
216.75
268.125
379.5
643.5
583.5
603.5
553.375
465.25
465.25
387.625
351.125
311.375
319.875
310.875
370.25
353.5
285.0
191.375
193.875
282.25
316.875
247.0
128.375
124.625
140.125
172.125
190.75
297.5
189.125
145.375
133.5
144.25
182.625
200.625
232.75
237.625
266.875
268.625
248.625
269.0
249.875
257.75
262.875
227.75
236.875
204.375
203.75
195.125
203.375
157.25
146.25
138.125
116.875
124.25
116.75
122.625
124.125
93.625
98.125
56.0
101.375
151.625
231.75
212.25
211.875
120.125
158.25
217.625
149.125
39.875
68.25
64.5
42.0
87.625
73.0
65.25
59.125
93.125
92.125
84.25
109.875
117.0
103.375
87.625
57.75
48.75
45.5
68.125
77.25
119.125
169.625
208.625
252.875
281.875
322.5
563.25
897.0
643.125
673.75
652.375
650.0
583.875
565.0
443.875
413.125
449.375
523.75
687.625
444.5
432.375
428.375
383.25
399.25
445.75
448.875
568.375
581.5
633.75
727.0
749.0
742.5
641.625
718.5
904.625
892.0
714.75
732.5
882.0
1028.75
989.75
825.375
949.875
883.125
958.875
1019.5
1247.25
1109.75
864.625
903.875
686.875
650.125
571.75
530.375
529.75
393.0
234.375
296.625
268.375
234.0
165.75
143.875
103.875
77.0
82.25
55.25
63.625
82.125
90.875
113.625
90.875
71.5
69.75
68.875
78.5
87.625
69.375
59.125
64.875
64.75
67.0
65.125
68.5
63.375
92.125
144.75
88.75
67.875
56.625
49.375
51.875
60.5
56.5
48.5
50.25
52.5
53.75
53.0
54.625
57.375
49.625
46.75
48.25
50.25
51.625
49.875
49.625
48.625
46.0
44.25
46.5
44.125
45.375
43.625
41.125
53.0
43.75
40.75
41.0
45.875
44.625
42.5
42.5
38.0
38.25
37.625
33.875
35.0
36.125
38.25
39.75
38.75
43.125
45.125
42.125
47.375
49.875
49.0
42.75
53.875
55.875
49.625
48.0
53.75
57.625
49.625
58.875
55.375
49.75
49.0
52.75
48.375
52.5
52.125
46.5
48.625
47.25
47.25
46.375
52.75
51.625
54.625
55.5
61.0
57.25
53.5
58.375
53.75
54.75
46.0
49.125
56.5
56.625
54.5
57.875
54.0
59.875
55.625
64.125
64.875
62.375
45.375
41.5
47.875
48.25
44.75
61.625
75.5
100.75
140.625
182.625
223.25
215.25
253.25
342.875
582.125
781.5
687.375
643.75
740.875
819.0
843.625
882.625
998.625
1206.875
817.875
939.875
1064.0
988.0
711.75
885.875
824.25
790.375
796.25
611.0
583.625
613.875
638.25
607.125
581.25
487.5
455.375
433.875
416.75
475.5
468.25
459.625
452.125
438.75
460.625
463.375
565.75
503.0
592.25
618.5
502.875
473.875
433.625
443.875
425.25
347.125
336.0
401.375
373.625
335.5
304.625
276.625
237.375
185.5
139.375
103.875
90.125
65.375
50.875
63.25
69.5
53.5
55.375
57.0
86.25
59.125
54.875
52.5
53.875
46.625
47.625
40.25
37.125
35.625
37.75
38.75
39.75
43.0
42.75
43.25
42.25
41.625
45.0
63.5
78.875
87.5
81.5
89.625
98.0
94.75
95.0
82.25
108.75
122.25
179.875
197.25
270.25
270.125
224.0
209.5
257.375
304.75
296.0
335.875
337.75
335.0
382.0
405.125
426.5
424.0
381.75
322.0
319.5
317.625
274.375
273.5
242.625
245.5
201.625
158.875
149.875
155.625
140.875
121.5
113.875
212.75
244.625
261.5
242.125
201.75
197.5
200.125
226.5
239.75
228.875
277.375
260.0
259.625
235.375
243.75
235.0
233.125
254.125
247.5
225.75
226.5
202.125
193.375
186.125
139.5
134.625
144.0
177.375
106.375
136.625
140.875
148.125
187.0
157.75
122.0
115.625
152.25
135.125
97.125
64.125
66.25
69.5
72.5
77.625
63.75
72.125
47.625
43.0
66.0
67.875
44.125
49.375
50.75
50.375
56.125
52.0
52.75
59.75
59.5
56.125
49.375
50.75
51.125
48.375
51.5
48.375
47.125
73.25
74.75
59.625
43.625
47.25
69.375
111.125
101.75
106.375
110.25
112.125
133.75
125.625
150.875
100.0
77.375
71.625
70.375
81.625
87.375
77.125
92.375
105.875
133.875
165.25
170.25
250.375
311.25
304.375
321.125
331.5
298.625
281.125
200.5
133.125
102.25
72.0
50.875
35.375
30.125
28.75
49.5
61.0
210.5
182.25
173.0
128.875
111.375
121.625
125.375
179.25
205.875
181.0
174.125
152.0
120.625
126.75
127.875
136.625
108.875
89.625
90.375
63.375
46.0
52.125
48.25
41.875
52.5
76.875
95.875
117.125
141.5
156.375
183.625
200.0
173.375
140.75
113.875
83.75
68.875
75.625
61.25
88.125
106.75
120.25
93.5
74.25
56.125
50.625
40.25
39.0
36.375
35.625
39.875
39.375
42.125
36.5
36.0
35.875
35.625
33.0
32.875
34.0
32.5
31.875
30.5
31.625
33.5
31.625
38.875
44.375
42.875
41.5
39.25
41.25
52.25
59.25
78.625
85.375
128.125
146.0
103.125
93.625
96.875
147.0
157.625
187.25
214.375
245.875
219.25
173.375
147.625
145.75
117.375
104.75
88.75
87.25
90.125
106.875
142.25
102.125
80.0
70.75
72.75
118.0
97.625
89.875
113.5
112.375
84.875
64.25
69.5
97.5
103.25
110.5
143.625
169.625
223.125
246.625
276.375
478.625
539.375
490.75
392.875
306.5
330.0
428.5
431.875
424.125
391.0
393.5
407.375
497.0
479.625
354.25
207.375
140.75
93.875
75.875
91.25
98.75
64.25
64.75
83.0
79.625
57.75
56.75
67.375
64.5
55.5
65.625
64.125
65.5
95.625
117.75
154.875
146.75
139.75
174.0
178.375
194.0
193.5
221.0
236.5
221.0
217.5
187.875
171.625
173.625
181.0
163.25
212.375
246.75
217.375
193.0
160.5
132.0
91.25
133.125
87.25
62.0
49.375
42.5
51.25
62.375
55.875
53.875
49.5
50.625
46.5
40.125
37.875
48.0
55.375
54.75
53.75
42.625
34.25
57.25
63.125
52.25
59.625
71.375
67.25
67.25
64.875
66.375
73.375
90.0
98.375
108.875
111.5
141.875
185.5
186.0
171.25
152.875
146.625
120.875
112.375
118.75
91.875
91.5
92.625
119.25
108.5
98.5
97.25
90.0
88.125
72.625
56.875
44.75
41.0
42.125
40.625
41.375
39.25
36.375
38.125
36.125
34.625
38.75
42.0
53.125
40.625
41.125
36.125
43.75
53.375
60.625
64.0
69.875
69.625
72.0
70.0
65.125
64.625
65.375
69.5
87.875
91.375
86.625
141.125
123.375
117.875
122.0
122.125
146.625
318.75
410.5
395.625
412.375
411.25
402.75
365.0
301.625
288.25
292.75
284.25
266.5
245.375
244.5
247.375
217.625
208.5
247.0
180.25
155.75
157.75
150.875
164.625
163.75
193.125
413.75
475.5
478.75
355.125
346.875
315.625
318.0
302.625
273.0
307.75
326.625
337.5
278.0
232.625
186.125
182.125
175.75
183.75
173.75
154.625
115.75
95.5
87.75
101.125
122.875
154.75
166.25
161.875
142.0
118.25
96.75
85.0
75.75
68.375
60.125
54.875
64.625
54.5
65.25
74.125
80.5
84.0
88.625
74.0
77.0
81.625
68.25
86.375
293.625
365.75
298.125
298.125
277.875
249.75
223.375
184.5
174.75
129.375
105.25
113.0
133.875
144.625
166.75
193.75
177.0
159.0
137.125
110.625
139.25
133.25
134.25
147.25
145.75
132.0
109.125
107.125
93.75
89.875
78.5
76.625
86.25
83.125
87.625
82.625
73.625
65.0
81.875
69.0
87.25
90.625
91.625
103.625
114.0
116.25
161.5
211.0
250.25
228.75
200.25
223.875
217.5
199.625
179.125
148.125
129.25
115.5
107.375
131.625
116.125
98.25
98.5
128.5
151.25
134.875
137.375
140.375
126.0
95.875
86.75
74.5
63.75
62.0
60.875
68.75
73.75
86.25
88.25
78.375
55.125
71.75
74.375
106.125
74.5
91.375
79.625
87.25
77.5
70.25
67.0
70.0
72.0
73.625
109.25
235.875
278.125
208.625
185.125
208.0
220.5
208.125
179.25
160.875
132.5
109.0
94.875
83.75
54.625
49.0
43.375
35.25
74.625
66.625
106.375
80.75
70.125
55.875
54.375
46.5
48.5
58.5
59.625
54.0
50.25
56.375
52.875
51.125
46.375
44.125
41.0
56.0
64.625
57.125
47.5
46.5
48.75
51.5
65.0
53.0
43.875
37.5
34.0
29.5
31.75
37.875
31.125
34.125
56.75
110.25
172.0
168.75
146.0
184.5
184.75
174.75
168.375
158.625
187.25
195.5
171.875
129.125
135.375
119.0
86.5
99.0
125.25
140.125
138.625
114.875
106.625
111.5
134.875
136.25
131.5
135.0
159.375
134.125
127.625
124.375
107.125
94.625
77.5
79.875
148.5
174.375
196.5
190.0
157.375
162.375
141.75
137.5
102.875
67.0
51.5
29.0
27.5
33.5
34.125
29.125
25.625
33.75
41.0
49.625
51.875
64.875
73.875
75.25
95.0
104.875
115.75
138.625
167.5
151.25
123.5
96.25
97.5
104.5
112.0
115.625
202.875
194.75
197.375
145.125
164.25
153.125
174.75
199.25
238.5
195.125
200.875
241.875
207.5
217.625
219.375
218.375
198.75
180.75
183.375
178.75
231.0
250.75
230.0
221.0
237.0
340.25
359.75
448.375
465.25
381.375
320.25
246.5
204.5
170.125
155.25
157.625
159.875
142.125
114.25
103.125
106.0
86.125
87.625
82.5
85.75
83.75
89.25
76.875
88.625
107.5
136.0
130.75
105.0
82.0
74.5
90.875
92.0
65.5
84.125
72.5
51.75
57.5
87.75
132.625
175.5
190.125
218.125
221.125
198.625
191.25
256.75
301.875
294.75
307.875
238.125
235.25
223.375
233.25
262.0
234.125
202.875
272.5
311.875
377.625
308.75
286.5
335.875
336.0
425.875
584.75
695.25
800.25
899.75
937.0
822.75
760.625
784.875
739.25
564.375
484.125
445.75
296.875
413.125
420.125
395.875
338.25
265.0
215.625
179.375
131.125
136.0
191.375
156.5
128.75
149.875
139.75
164.5
217.875
187.625
199.75
245.875
209.875
210.875
158.875
144.25
120.125
121.625
116.625
118.25
145.375
237.125
261.375
219.375
150.875
94.125
74.25
90.625
118.0
111.0
82.875
81.25
94.375
82.375
127.875
123.875
129.375
110.125
70.375
50.25
47.125
48.125
47.0
42.625
30.25
33.5
39.625
41.5
35.0
31.375
40.375
35.25
32.25
32.125
31.875
35.625
34.875
37.25
38.0
44.0
43.5
44.25
38.875
51.25
49.625
43.25
45.625
44.5
71.0
58.875
48.75
48.875
54.75
58.875
54.25
55.0
51.5
48.625
55.5
55.75
44.875
59.625
60.5
62.375
67.625
72.25
96.0
119.125
127.0
67.0
105.125
99.75
132.875
158.625
146.75
130.25
106.75
98.25
98.75
134.25
166.0
181.875
165.125
141.25
166.75
294.875
425.25
581.875
591.25
617.5
573.25
501.25
449.5
395.875
343.625
394.375
319.75
276.75
264.125
265.375
269.0
317.5
380.125
387.625
332.875
278.5
264.125
214.875
178.5
195.0
231.0
199.875
169.75
148.25
283.75
330.625
272.875
448.5
576.625
579.875
531.25
381.875
601.375
581.875
499.0
339.125
231.0
198.375
177.0
209.5
273.5
288.75
302.25
321.5
274.625
258.5
259.0
236.375
247.375
278.0
330.125
297.5
300.125
273.875
314.25
329.625
324.25
419.75
307.5
270.25
258.375
224.125
309.625
281.5
266.75
255.375
260.125
292.25
367.25
451.5
518.5
530.75
502.375
498.5
651.25
719.25
711.875
714.125
752.375
815.125
797.625
622.375
534.75
484.625
444.0
482.5
508.0
535.375
735.125
930.0
1046.625
722.375
806.5
591.75
639.0
547.25
540.5
564.875
626.5
647.0
632.5
616.875
491.25
380.875
333.25
470.125
583.75
603.25
596.125
669.25
748.375
633.125
680.5
796.75
705.25
657.375
646.625
640.75
418.25
373.875
223.625
165.875
154.375
136.5
141.125
281.625
336.0
246.0
336.625
386.875
365.875
452.125
376.25
309.0
290.875
448.75
483.875
526.625
624.625
807.625
662.25
432.5
379.125
246.75
448.625
447.25
474.5
426.0
379.125
423.5
417.125
351.5
244.375
145.5
124.0
111.875
129.5
113.5
85.25
64.625
74.75
70.0
63.25
80.0
78.75
111.25
110.25
120.625
121.0
96.0
103.0
88.125
130.625
138.625
155.875
141.25
124.75
135.75
115.125
110.5
123.25
189.625
289.0
381.625
387.5
404.125
370.5
306.25
195.5
204.25
169.375
172.375
155.375
136.875
127.5
164.0
169.625
151.625
171.125
171.375
155.75
187.25
245.125
262.875
314.625
275.5
297.625
300.125
296.875
220.125
238.25
229.375
242.125
235.875
167.75
144.75
107.625
87.0
88.75
90.75
76.5
75.375
100.5
70.125
59.25
44.5
32.5
58.75
90.25
60.875
57.25
35.875
35.25
34.125
89.75
70.5
39.75
35.5
34.0
53.25
38.125
37.625
32.0
34.0
35.125
37.375
49.75
43.75
33.625
35.75
41.0
35.5
28.0
36.125
41.0
56.625
52.75
40.5
35.875
248.625
128.75
255.625
428.75
212.875
142.75
163.875
256.75
282.125
167.25
220.875
381.0
264.0
175.625
146.5
174.5
149.125
114.375
128.375
109.625
68.75
76.875
47.375
48.625
51.625
106.125
126.0
113.25
117.25
74.5
72.25
38.5
46.0
73.75
67.75
76.75
83.25
102.625
198.0
268.875
273.5
309.625
449.875
494.375
508.875
513.625
530.5
505.625
688.0
589.375
674.0
605.75
527.875
548.625
587.125
610.625
576.5
579.125
644.625
635.5
580.125
507.625
578.625
619.25
536.875
506.75
445.625
431.0
448.5
361.75
391.5
385.375
386.0
313.625
258.75
260.625
212.0
174.25
144.25
137.0
101.0
89.0
73.0
77.75
83.0
112.0
174.0
186.375
170.375
177.375
174.25
154.875
212.5
258.625
247.375
318.625
369.125
447.375
479.25
465.25
465.875
488.875
494.375
459.625
519.25
509.125
478.875
415.5
475.125
465.875
466.0
446.875
550.625
436.125
651.625
490.75
488.375
501.875
471.75
483.0
478.75
511.875
574.125
426.0
540.75
534.0
389.625
313.125
243.875
217.375
245.75
368.625
445.625
363.75
460.875
412.125
538.25
591.75
435.0
381.25
426.5
436.0
493.875
586.125
643.875
702.25
542.25
405.5
474.25
383.625
407.5
498.0
486.875
438.375
530.75
714.25
895.0
1013.625
983.375
1042.375
1046.25
1252.25
1129.25
1207.0
1233.125
1127.5
879.375
839.5
698.75
730.375
574.0
496.25
435.125
381.125
389.125
546.875
1143.0
1042.75
1173.375
1014.25
1002.0
1200.625
1054.5
960.5
724.75
713.75
781.75
852.625
882.75
827.125
657.75
566.375
533.0
702.875
634.875
583.875
505.625
398.75
343.875
273.75
212.0
196.875
203.125
145.5
135.5
117.625
143.375
172.125
164.375
197.875
153.25
93.25
74.625
69.25
49.125
49.0
75.125
61.5
68.75
56.875
73.875
124.625
184.75
216.875
114.25
221.625
236.75
180.375
127.625
93.875
74.5
67.375
84.625
89.875
79.125
73.75
67.5
71.875
91.375
119.375
57.625
61.375
85.5
82.375
125.125
184.875
144.375
112.0
90.125
62.5
50.375
56.25
53.375
50.375
45.625
48.625
51.875
74.125
89.375
80.375
69.75
62.375
69.375
80.25
78.75
66.875
81.0
93.75
84.25
72.625
61.0
55.125
52.0
56.875
59.875
55.875
53.125
54.375
48.5
45.5
71.625
86.625
91.5
97.625
100.0
87.25
73.375
84.75
67.25
67.375
66.875
58.375
58.25
61.75
58.25
70.875
69.25
53.875
38.5
35.5
44.875
36.875
34.0
35.625
40.375
41.5
39.75
48.625
118.375
95.0
54.125
39.875
82.875
150.75
112.875
75.625
61.5
111.625
313.75
269.375
228.25
258.125
304.5
228.125
160.125
122.0
132.5
145.875
112.25
121.0
184.125
288.875
276.75
322.125
341.625
324.375
360.625
316.25
240.125
314.375
628.375
634.625
564.125
475.125
583.25
580.25
437.25
349.25
402.5
383.375
369.625
339.875
238.75
227.5
216.375
153.25
98.875
64.625
55.625
56.5
116.125
236.5
280.5
294.875
204.0
365.125
551.125
528.75
628.625
588.5
524.375
496.375
374.75
297.5
268.0
257.625
181.25
127.875
172.5
159.75
195.625
186.25
187.875
202.25
261.875
283.375
275.375
314.875
249.875
252.875
298.625
408.125
537.75
812.875
815.75
713.125
579.25
554.875
569.25
541.25
478.75
422.875
366.25
323.875
251.75
223.375
201.0
190.0
206.375
237.125
268.875
253.375
229.625
218.25
188.0
170.375
175.875
172.75
174.75
159.75
166.0
188.375
178.25
179.125
171.625
177.125
210.75
244.0
272.875
344.625
312.0
311.375
318.875
248.5
199.75
162.0
157.25
121.0
99.625
89.125
82.0
79.125
116.625
102.125
88.0
94.125
136.75
125.625
120.875
112.625
110.625
163.75
193.375
183.0
168.125
153.75
140.75
142.625
123.875
106.875
102.125
88.0
92.75
83.5
80.75
74.875
77.25
69.0
93.5
62.625
78.875
73.375
69.75
59.875
58.25
46.5
40.125
39.125
45.75
47.875
45.0
45.125
42.0
40.75
44.0
40.875
42.5
50.375
56.25
54.125
56.625
83.125
220.5
199.375
190.75
181.75
178.25
215.75
245.625
277.0
256.875
214.625
190.125
225.375
264.5
186.625
140.25
155.125
148.0
226.5
207.875
157.25
93.5
104.375
163.125
189.125
244.5
288.375
272.375
256.875
307.875
320.625
307.625
351.375
350.125
311.375
378.25
382.5
511.375
489.375
747.125
899.5
801.125
804.25
536.375
732.25
717.125
691.125
765.75
706.0
710.75
598.5
641.25
638.875
717.375
662.25
453.125
578.375
636.0
778.5
637.5
776.0
713.625
781.875
854.25
688.25
599.25
525.5
428.75
334.625
389.625
441.125
535.25
565.75
503.375
476.75
457.375
397.875
478.875
525.125
601.5
597.875
575.375
622.25
576.25
511.375
529.5
464.125
569.875
627.875
589.875
517.5
411.875
399.625
270.125
198.125
175.375
150.125
120.375
141.5
133.75
216.875
290.125
264.625
253.875
221.875
216.25
215.0
383.875
471.0
411.25
288.0
230.75
230.5
214.125
215.5
209.75
200.0
211.625
228.5
261.5
227.0
313.875
314.625
331.75
339.75
309.125
344.75
359.75
409.625
452.0
494.5
482.125
475.625
440.125
457.25
521.5
597.875
585.0
466.375
435.375
436.625
412.375
413.125
429.25
399.5
442.875
459.5
519.5
439.25
426.375
385.625
379.125
445.5
530.5
487.75
471.5
512.5
481.875
522.0
504.25
506.375
513.5
484.75
474.375
450.25
617.5
603.375
634.5
702.375
572.5
558.75
644.25
546.5
529.75
463.25
403.375
582.875
432.0
498.75
493.875
738.125
691.0
786.0
658.25
622.625
694.75
598.875
548.0
423.5
439.5
449.125
471.875
600.25
629.0
585.625
741.0
751.25
676.75
709.5
760.875
576.875
530.0
413.25
362.5
352.375
410.0
792.0
1252.75
1042.875
959.875
959.375
1042.875
1067.125
768.875
756.625
665.375
613.625
627.0
648.125
778.25
632.375
488.875
406.25
466.125
816.5
974.5
1108.5
1269.375
1136.25
971.0
855.375
803.0
943.25
1242.75
909.0
1044.25
506.625
469.375
402.625
308.125
427.0
438.0
368.875
402.0
407.0
554.625
524.875
577.75
536.25
609.0
669.625
616.875
627.0
408.75
488.25
460.625
392.125
326.125
378.75
486.75
593.875
524.125
406.875
291.875
283.875
258.75
222.0
257.875
211.375
188.0
197.5
230.25
213.0
236.25
294.375
303.5
331.625
345.25
369.25
331.625
336.0
479.375
705.25
614.75
613.75
640.375
587.5
443.5
288.125
245.625
268.5
231.375
298.625
338.125
292.25
352.625
370.0
457.625
452.0
395.25
326.125
294.875
311.5
297.75
309.75
396.375
579.625
653.75
751.25
611.375
529.375
408.625
350.875
286.875
242.125
188.0
158.375
127.25
87.625
101.125
87.875
84.125
100.0
159.375
283.625
351.25
325.25
295.375
294.25
358.25
388.625
383.375
348.25
361.625
1034.0
974.125
709.625
478.25
442.125
362.375
306.625
336.125
315.25
307.0
264.375
240.0
298.25
286.375
268.5
283.125
328.125
369.0
397.125
392.875
460.875
499.75
452.875
347.5
285.25
405.0
630.125
596.5
518.75
430.875
353.375
417.375
447.5
303.5
294.25
310.75
325.5
297.5
316.5
340.375
382.25
339.25
406.5
368.375
259.875
200.375
373.875
274.0
118.25
88.625
65.625
71.125
51.25
52.125
59.125
66.125
44.25
52.625
50.375
57.0
99.875
172.875
245.625
252.875
244.625
405.375
543.125
663.25
688.75
865.375
980.75
1052.75
1207.0
1141.0
1050.75
796.0
753.0
782.25
818.75
757.25
779.125
715.25
801.0
887.375
754.25
754.25
641.375
548.5
671.875
646.75
386.25
453.5
442.125
412.625
443.875
442.125
296.5
234.25
245.25
214.25
220.375
308.0
388.375
415.25
447.875
360.5
420.875
493.0
509.75
596.75
465.5
555.5
550.0
562.75
451.25
410.875
340.5
307.5
211.25
175.75
144.625
122.875
188.75
107.0
224.75
274.25
223.25
158.5
146.375
105.875
124.875
118.125
178.125
184.875
171.125
150.0
153.875
203.5
170.0
201.0
382.5
372.5
336.875
270.375
255.5
287.375
264.375
267.125
255.375
281.875
260.875
224.125
269.5
327.5
322.875
279.875
265.125
238.125
235.75
259.625
218.625
169.875
185.5
183.625
180.875
155.75
155.125
170.875
169.625
169.125
150.0
116.375
179.625
170.625
202.75
228.875
340.25
287.75
209.125
277.25
304.0
373.25
289.875
271.75
289.625
269.875
241.25
258.625
290.5
283.25
262.125
224.0
193.625
159.0
160.0
115.5
128.25
107.375
109.875
142.875
175.375
159.125
168.5
188.375
194.125
287.875
621.375
821.0
472.5
345.125
364.75
360.375
359.0
342.125
301.75
314.75
305.5
247.875
206.375
180.375
195.125
206.375
201.875
264.5
324.125
283.375
236.625
325.625
361.5
277.0
282.75
285.5
305.5
292.375
286.0
319.25
515.75
536.625
387.5
421.0
349.625
378.125
323.25
303.625
321.875
317.375
367.75
502.625
516.75
462.625
429.5
481.5
421.375
406.0
412.25
389.625
624.375
609.0
859.875
633.0
487.25
487.5
442.875
454.125
252.125
266.125
254.25
220.0
174.125
143.5
113.75
110.75
116.5
143.0
158.5
223.375
263.125
254.25
285.0
417.625
619.5
574.375
755.0
779.5
585.875
422.375
338.125
294.0
259.75
216.75
207.625
155.875
115.25
87.625
98.625
131.25
173.0
143.875
136.0
125.0
232.625
332.125
483.375
325.375
200.5
320.0
303.75
207.125
172.5
192.25
151.625
140.75
131.5
128.5
108.875
83.625
77.25
66.5
65.75
54.625
64.75
72.375
76.5
72.375
61.25
61.75
84.5
105.25
107.5
89.25
105.125
100.75
106.25
116.375
118.25
121.25
105.875
85.0
100.125
118.0
144.375
160.75
149.875
137.75
139.5
144.5
177.125
175.75
152.0
105.875
100.5
116.125
72.375
61.5
42.0
54.75
46.375
45.375
51.125
51.5
47.625
53.125
69.5
65.625
57.625
32.25
37.125
28.875
39.375
82.75
79.875
134.25
88.875
77.875
50.625
44.125
45.75
41.875
65.5
64.0
56.0
44.875
62.0
114.75
70.75
80.25
67.75
131.75
102.625
131.0
125.25
106.375
102.0
100.75
146.25
149.0
99.625
96.25
82.75
69.25
48.5
56.0
54.875
64.375
81.0
50.5
40.125
36.125
26.625
39.875
46.25
48.25
40.25
43.875
46.25
47.0
42.375
41.875
58.375
81.0
84.0
69.25
107.375
109.375
83.75
111.0
197.625
181.25
187.75
227.75
208.0
258.875
291.625
270.125
219.5
166.5
131.875
100.125
72.875
146.625
207.25
136.875
249.125
170.25
170.0
117.875
85.5
45.875
52.625
55.875
101.5
91.375
72.25
50.5
33.375
23.875
22.125
17.875
23.25
32.75
38.125
21.625
46.625
58.5
50.25
68.875
60.5
60.25
53.5
48.625
38.375
39.0
38.5
34.375
36.875
39.5
49.125
43.0
40.625
40.75
31.5
31.75
27.875
32.125
34.0
31.625
28.375
28.0
29.0
28.0
29.625
29.625
30.375
32.125
34.625
39.625
48.625
47.25
36.375
42.875
43.25
41.75
52.5
58.25
58.875
45.75
40.125
39.0
38.25
40.0
39.625
35.5
37.25
37.625
41.875
39.125
39.625
37.625
33.0
30.5
34.625
41.625
39.125
44.0
30.0
36.0
44.875
37.75
37.875
29.125
32.875
35.875
38.125
31.25
33.75
36.75
36.5
34.75
39.875
32.375
37.125
37.625
31.625
33.0
31.0
30.75
27.75
25.625
22.25
21.75
23.375
27.375
24.25
18.5
20.875
23.875
26.375
27.0
26.25
27.375
26.375
26.125
26.375
29.5
31.75
40.125
47.5
44.25
44.625
50.75
54.875
49.5
65.875
69.75
82.5
128.5
175.5
193.75
251.75
252.5
263.75
169.125
149.875
168.5
272.0
238.25
227.625
228.0
211.875
268.0
264.875
252.75
177.875
121.5
130.75
116.625
109.25
80.75
55.5
57.875
64.375
49.125
38.375
48.75
63.625
64.375
70.625
89.875
103.875
88.75
80.125
58.125
46.875
50.0
66.125
76.75
57.0
65.25
271.125
304.375
277.375
320.125
486.25
472.75
458.875
380.25
274.25
227.875
168.375
170.75
188.625
180.75
192.25
128.75
107.625
66.0
49.375
44.5
37.75
47.75
45.75
39.5
44.25
40.625
41.0
42.875
44.375
36.375
32.0
33.125
32.625
31.375
32.375
32.625
26.625
27.625
28.875
31.125
30.75
27.5
30.125
29.0
25.875
27.625
32.5
31.0
31.25
29.0
29.875
36.375
35.875
35.25
36.0
39.875
33.75
32.375
34.625
35.625
40.125
36.125
44.125
44.375
38.5
38.25
35.375
30.25
31.5
33.75
31.25
30.625
29.75
42.375
45.125
54.0
60.75
47.625
39.625
33.125
35.625
90.375
164.75
157.5
170.25
161.5
109.375
88.625
68.625
63.375
61.25
53.875
49.875
48.125
37.25
25.625
29.0
31.875
25.125
22.25
18.875
17.0
27.625
34.0
27.25
18.0
24.0
28.625
25.0
39.25
29.875
34.0
31.875
24.875
22.375
26.375
29.875
32.5
34.875
42.125
51.375
58.0
58.625
58.75
65.5
54.0
58.625
77.625
55.5
66.875
114.5
115.125
88.0
94.375
106.125
217.375
208.0
223.375
192.625
189.0
174.0
126.625
103.5
77.625
68.5
55.0
60.75
74.125
210.0
138.5
65.625
60.625
138.5
318.25
401.0
359.5
331.875
251.125
158.75
128.25
104.5
87.75
79.375
82.875
77.75
104.0
107.25
85.875
80.25
65.875
73.125
56.125
45.125
27.125
51.75
39.75
45.625
61.875
68.75
74.0
92.375
149.375
166.125
149.375
132.625
141.25
187.5
189.25
154.125
121.875
103.125
92.125
75.75
64.25
75.5
72.75
81.875
75.5
69.0
61.625
49.75
45.0
48.625
213.75
297.875
277.875
216.5
255.875
233.625
230.25
150.125
106.875
74.5
53.125
37.5
30.625
26.25
36.375
51.0
65.5
75.5
76.25
124.875
210.0
301.125
223.375
234.0
253.375
254.125
243.75
229.375
218.375
175.125
179.25
158.75
172.25
181.0
159.25
134.75
140.0
119.75
94.125
118.375
86.625
97.25
102.75
133.0
132.75
142.75
136.125
135.0
125.25
124.125
113.5
102.125
106.0
113.125
85.0
87.25
66.375
65.5
86.625
110.875
111.25
137.5
162.875
175.75
167.125
162.375
199.375
248.875
256.75
229.625
200.25
190.75
201.5
194.625
182.875
163.0
118.375
89.75
83.625
59.375
49.25
50.625
83.25
91.375
92.125
113.75
129.125
133.0
146.25
158.0
191.5
199.375
182.875
161.75
165.0
166.375
164.75
164.125
147.25
357.5
371.625
385.375
396.25
377.25
435.875
384.25
379.5
370.0
320.75
337.5
245.875
188.25
165.125
248.875
175.5
175.375
561.5
368.0
245.875
204.5
253.125
560.625
470.25
448.0
546.75
547.375
592.5
546.5
450.375
382.75
294.625
252.375
190.25
146.125
132.375
147.125
144.125
169.0
172.0
174.375
167.875
178.5
175.0
185.375
165.25
201.875
241.5
302.25
210.5
186.625
206.5
228.375
178.75
128.75
87.0
120.625
143.875
140.875
141.25
114.0
130.5
140.375
137.5
153.0
145.25
196.625
165.375
181.625
200.625
248.25
246.75
218.0
210.25
188.0
170.5
142.125
123.25
118.625
123.75
108.625
134.875
117.5
120.75
107.375
74.625
85.75
74.75
75.5
83.0
94.375
68.625
63.375
71.125
61.625
51.875
44.125
45.875
55.125
60.875
77.0
75.75
62.5
48.75
71.75
79.5
84.375
96.375
98.0
116.125
137.5
141.0
126.0
116.875
145.0
144.625
98.25
73.375
63.5
53.625
74.25
86.25
76.0
111.125
111.0
100.375
118.75
121.25
126.75
140.625
145.5
134.75
123.375
92.625
89.5
83.875
74.75
67.0
58.0
55.375
41.875
36.25
34.75
22.75
22.0
35.25
39.875
31.0
25.625
26.125
21.125
22.25
21.375
23.125
32.0
31.625
35.25
45.5
46.125
39.75
35.75
30.0
43.75
48.625
82.375
137.125
145.875
134.75
134.5
122.0
94.5
61.375
46.75
41.625
47.375
80.0
76.0
53.5
49.75
48.875
40.5
43.625
44.25
57.125
47.25
33.125
37.875
47.75
68.625
98.5
89.25
84.75
63.5
54.75
49.125
35.875
39.0
42.0
43.0
36.5
49.5
31.75
43.0
30.375
25.5
27.75
34.0
30.125
22.75
18.625
16.25
22.125
31.875
27.125
23.5
21.5
21.25
23.5
45.5
80.0
79.375
65.625
49.25
41.5
43.375
38.875
32.0
25.375
26.875
25.625
21.625
22.25
23.5
24.25
22.125
28.75
27.5
23.75
30.5
31.875
26.125
29.0
73.25
128.25
36.875
37.25
42.5
42.125
50.0
38.375
41.75
40.75
37.375
35.75
36.25
33.5
34.0
34.0
33.25
33.875
33.875
33.0
31.5
31.75
28.375
29.375
29.125
33.75
33.5
21.375
20.125
24.625
27.375
24.0
20.375
22.625
23.125
23.125
21.75
20.25
19.75
20.625
18.375
24.125
28.875
26.375
30.0
35.875
41.125
49.5
68.0
80.875
78.0
80.25
73.25
73.875
72.375
98.5
71.125
85.125
82.625
104.375
90.25
100.875
107.25
110.25
106.375
93.625
104.375
100.5
142.25
164.375
95.375
93.5
137.75
127.0
113.75
126.875
118.125
123.625
105.75
94.5
86.625
75.125
78.25
77.5
62.25
52.625
82.5
64.0
74.5
70.5
73.875
67.25
47.375
34.0
31.875
32.875
30.0
31.125
27.25
21.125
16.125
16.875
21.125
21.0
21.125
20.25
25.375
28.125
24.125
22.0
19.375
17.375
18.875
20.0
19.875
18.5
20.75
24.0
26.5
25.75
22.625
21.5
19.625
22.875
22.5
27.5
21.5
18.25
18.875
22.0
21.0
20.625
19.75
19.875
22.0
19.75
21.75
22.375
23.125
29.75
24.75
17.75
22.25
18.5
17.625
17.25
19.75
15.25
19.25
20.0
19.875
22.375
22.0
27.375
28.5
28.875
31.0
23.125
22.125
25.875
22.625
27.125
32.625
35.0
33.5
33.125
32.0
32.875
34.75
40.625
42.75
42.25
49.125
48.25
36.0
29.5
31.5
32.625
39.5
37.75
34.5
36.25
88.75
158.375
164.75
189.625
184.5
165.875
178.125
188.125
186.0
181.5
158.0
113.5
88.125
65.25
61.125
58.375
61.875
48.5
41.75
41.5
48.5
41.0
41.375
38.625
34.125
30.375
35.875
41.75
48.375
60.375
147.625
306.125
308.5
260.5
233.125
224.25
208.375
203.875
217.625
242.75
237.75
207.25
191.625
175.125
166.375
165.125
157.25
152.5
138.875
125.625
115.375
119.375
101.0
73.75
67.25
68.625
83.75
62.5
78.375
72.25
44.875
43.5
44.625
45.0
40.75
35.375
31.625
28.75
41.375
45.25
36.25
33.625
27.5
23.0
22.75
22.5
23.375
25.75
36.0
41.0
40.875
30.0
29.625
32.75
59.375
93.875
91.75
102.125
79.25
69.125
63.375
52.625
40.75
35.5
42.5
31.5
28.0
31.75
35.25
35.25
42.5
50.125
57.25
72.125
93.875
93.0
60.5
58.875
55.0
46.5
55.25
138.5
156.0
157.125
148.875
117.5
115.875
91.375
71.75
66.5
62.0
69.625
63.5
53.25
54.25
63.125
61.375
50.0
66.5
128.875
171.625
127.625
132.5
118.5
134.125
146.25
189.75
206.0
241.5
337.375
347.0
393.375
423.0
403.25
406.75
392.125
381.0
412.375
391.25
334.5
289.625
278.75
215.0
165.875
196.125
173.875
218.875
233.0
251.0
175.75
236.875
220.125
178.875
162.625
111.125
98.25
72.875
68.75
102.875
68.75
45.625
80.625
119.25
90.875
102.125
138.625
140.0
188.875
213.25
361.125
501.0
534.75
552.625
555.5
499.625
440.125
389.625
297.375
227.125
205.0
187.75
176.125
149.875
123.875
107.25
105.875
110.875
98.875
155.5
251.625
215.375
132.375
147.625
195.125
283.75
316.0
326.5
302.625
328.125
324.625
319.5
267.875
289.75
284.125
243.75
209.375
222.75
262.625
278.75
250.0
183.125
146.125
176.125
113.875
162.25
156.0
186.0
234.375
270.75
248.125
197.625
179.0
164.5
161.375
163.625
262.0
224.375
237.125
227.625
192.75
160.25
175.0
158.125
114.375
107.0
111.75
140.0
155.125
181.0
176.25
189.375
146.25
144.25
288.125
326.5
360.375
271.625
188.125
119.25
104.75
159.25
185.0
148.125
154.125
125.0
109.625
120.25
158.375
136.375
117.125
92.375
74.125
58.625
49.25
49.75
36.625
59.5
40.125
44.375
46.375
45.5
54.25
32.0
64.5
70.25
83.25
79.75
128.375
101.375
89.5
67.5
62.5
74.5
78.625
69.75
80.375
53.25
45.75
32.0
33.875
26.25
21.0
19.125
19.75
25.0
33.625
27.125
34.875
94.125
50.375
52.5
72.25
82.875
125.375
92.25
58.625
82.375
148.75
91.875
60.25
103.375
65.75
52.875
44.75
40.25
38.75
42.75
48.25
56.875
65.125
48.125
50.25
54.0
46.75
53.125
45.5
34.375
35.5
43.0
39.5
44.875
43.125
39.5
37.125
33.375
35.875
42.75
36.0
38.75
32.875
28.375
30.75
32.125
46.375
47.0
67.875
59.875
34.625
47.875
62.125
45.375
57.0
55.25
56.5
58.25
59.875
149.625
129.75
169.5
178.875
208.125
255.25
213.75
122.5
91.875
113.25
79.125
69.5
63.75
86.75
67.0
47.125
43.25
48.25
62.75
60.0
71.75
70.625
66.625
51.375
45.5
48.375
71.0
96.875
103.75
125.375
222.125
299.75
290.5
322.5
323.125
295.25
262.5
232.0
170.25
164.875
158.625
131.875
133.125
115.875
93.125
77.5
58.625
71.375
112.125
118.5
98.0
67.0
52.625
47.75
43.5
38.0
37.5
39.75
33.5
36.25
44.375
55.375
61.375
57.625
69.375
66.875
45.0
46.0
51.375
46.375
46.0
42.75
47.5
44.0
36.125
43.0
35.375
24.75
32.125
32.625
46.75
46.0
43.75
45.125
45.5
49.875
63.625
64.5
57.5
41.5
40.75
40.125
43.625
31.125
39.0
51.125
53.125
40.375
38.5
42.75
46.5
72.5
87.875
87.375
93.25
82.875
79.5
64.0
53.875
58.125
71.0
60.0
52.875
33.625
29.625
31.25
32.375
37.125
41.75
42.0
35.625
36.875
50.625
47.375
41.25
44.5
49.5
32.5
37.0
43.875
51.375
45.875
40.125
38.125
36.125
33.375
35.625
37.375
38.875
20.625
29.0
28.625
36.75
23.875
30.875
38.25
24.25
25.125
28.25
30.5
34.625
35.875
32.625
28.125
32.125
42.625
67.75
150.75
209.5
232.875
211.5
189.375
188.5
170.25
150.125
143.5
113.25
116.625
94.25
77.5
60.875
51.875
64.25
88.875
89.25
71.125
73.875
56.75
62.875
58.0
64.125
48.25
56.75
67.5
67.375
67.375
215.5
209.375
166.0
157.0
140.75
132.625
121.5
120.375
115.25
125.5
159.875
229.25
202.125
212.875
218.625
152.125
149.625
165.875
110.625
102.625
73.0
70.625
95.0
92.5
79.875
74.75
66.5
69.0
67.375
76.0
75.375
71.375
66.75
61.625
68.625
77.25
98.75
90.25
83.375
74.875
64.625
51.875
80.375
57.125
72.625
66.625
63.625
60.25
64.5
75.0
70.5
67.375
62.875
60.5
56.125
50.0
56.875
45.25
46.5
36.375
35.5
35.5
36.0
34.625
30.5
37.0
30.375
22.25
27.5
29.0
30.875
36.375
38.5
39.75
39.75
39.375
38.0
35.25
32.875
31.75
31.5
36.875
38.25
35.5
36.0
36.25
46.0
59.375
59.0
49.875
39.0
31.625
36.25
36.875
33.75
29.5
31.625
33.375
33.75
39.0
28.25
27.625
19.625
19.125
21.25
20.375
23.5
20.0
20.5
22.75
23.0
26.375
22.75
22.75
22.5
20.5
24.5
22.75
23.625
30.375
26.5
28.25
28.125
27.75
25.0
26.125
31.625
29.5
24.875
22.375
25.875
33.0
25.25
20.125
27.0
33.25
29.125
26.5
26.25
30.75
28.5
29.25
34.875
34.625
39.25
35.125
38.625
36.625
35.125
29.125
35.375
33.875
34.625
33.125
32.875
34.875
38.125
40.0
42.5
43.0
49.5
38.75
35.25
38.25
38.75
49.375
59.25
61.625
55.875
47.0
48.375
34.875
32.25
35.875
43.875
42.0
27.375
30.5
26.25
22.625
23.625
23.75
25.0
20.375
19.75
24.875
29.0
30.875
30.25
24.25
25.625
24.75
26.125
32.5
28.125
23.375
25.5
29.375
31.0
33.375
30.5
30.75
22.625
26.25
20.125
21.125
20.0
19.625
24.0
26.375
19.625
21.625
17.25
17.625
18.375
20.875
18.625
19.0
21.25
21.375
20.625
22.375
22.125
28.125
26.125
24.25
21.75
20.875
20.125
19.625
18.125
17.5
18.125
15.625
16.75
16.25
15.875
15.875
15.625
18.125
20.125
19.0
17.25
17.125
16.75
17.5
21.25
25.125
24.375
20.375
22.25
23.25
25.125
20.25
17.5
21.25
21.0
23.125
23.625
27.875
27.875
27.5
26.5
25.25
30.5
32.375
41.875
37.5
38.5
39.625
38.625
45.0
42.5
58.5
61.75
49.125
56.75
53.75
44.125
44.625
64.0
50.875
37.375
34.25
34.0
29.5
34.0
24.0
23.375
29.0
30.625
35.5
35.625
35.75
36.5
37.875
48.875
52.25
47.625
60.25
77.625
87.125
106.375
177.0
218.375
170.75
122.625
140.625
179.875
182.125
188.5
170.5
149.875
121.25
113.75
96.75
90.0
100.375
85.125
97.5
62.5
58.75
60.875
59.125
43.125
42.75
38.0
33.25
35.0
33.125
32.25
47.5
51.625
39.875
37.625
51.25
87.75
89.125
88.25
74.625
43.5
43.5
64.0
67.125
56.25
55.75
55.125
50.25
44.375
38.375
40.375
40.75
35.375
40.625
51.25
40.5
33.125
30.0
29.125
20.75
21.75
22.625
26.875
21.625
25.0
27.375
28.75
33.125
42.25
87.25
107.25
99.25
143.625
175.375
180.0
225.875
264.75
222.125
196.625
148.875
91.875
91.625
90.125
102.125
87.375
78.875
65.625
73.375
80.125
72.5
48.0
38.5
35.125
36.0
32.625
27.0
32.75
32.5
32.625
33.0
37.0
38.375
35.375
34.125
29.875
30.25
29.875
26.875
25.375
24.375
26.75
28.75
29.625
29.25
25.875
27.5
22.875
24.625
27.125
31.625
30.25
30.0
28.125
29.375
39.375
39.0
36.875
35.125
34.375
36.375
39.125
42.125
49.375
56.25
53.75
43.875
46.0
53.25
90.25
83.25
97.5
93.0
96.625
91.125
91.0
67.5
70.375
59.25
55.625
54.625
51.375
40.25
41.25
40.0
38.25
29.125
28.625
27.375
23.625
26.875
29.5
30.5
29.625
34.625
40.875
34.875
35.75
41.0
35.25
34.125
33.5
33.5
35.5
41.5
26.375
22.75
25.625
25.375
36.75
37.5
34.875
31.75
26.875
35.625
37.875
39.0
38.625
56.75
55.125
46.25
43.0
44.75
60.125
72.5
75.5
73.875
106.875
167.125
170.0
93.875
79.375
73.875
86.625
62.125
80.5
98.125
93.0
100.5
113.125
104.0
107.375
125.0
111.5
94.875
73.25
61.375
84.625
127.25
108.125
50.25
45.75
128.5
212.75
127.5
83.875
69.75
42.125
36.25
39.75
58.25
59.875
60.25
84.5
56.375
33.875
31.75
27.875
36.875
37.125
33.5
32.5
32.75
42.75
51.125
76.125
91.875
98.25
89.75
97.5
74.125
55.875
39.5
43.875
41.75
45.75
49.375
58.75
51.5
47.75
38.125
31.0
29.375
26.75
24.25
26.625
26.0
25.0
27.125
29.25
26.875
27.0
28.375
27.875
28.25
25.625
25.5
24.625
27.5
31.125
33.0
31.625
32.25
30.75
28.5
33.75
32.0
28.5
34.875
42.75
44.25
44.0
44.375
48.25
41.875
36.625
45.25
42.0
30.875
33.625
30.75
27.75
25.125
27.5
27.625
26.25
22.0
17.375
17.5
19.0
18.75
17.75
17.125
14.625
19.375
21.75
24.625
29.0
28.5
33.875
35.625
31.0
26.75
30.375
28.75
22.0
19.5
15.125
14.625
19.5
23.75
28.125
23.875
21.625
22.625
20.875
21.0
22.125
19.25
21.25
29.75
32.25
29.75
31.125
51.375
53.0
62.625
51.0
37.75
35.5
44.125
56.625
57.125
49.0
43.375
54.75
58.25
76.25
69.875
75.625
71.75
61.625
57.25
51.875
46.25
41.125
37.375
34.25
46.625
32.625
26.0
23.875
26.75
21.625
20.125
17.0
17.625
18.0
15.875
16.125
18.625
17.125
22.75
25.125
18.5
25.125
17.25
13.125
13.875
16.125
16.75
18.5
20.125
17.75
20.5
17.875
20.375
22.5
24.25
26.875
30.5
32.375
35.625
39.5
31.375
32.375
34.375
29.125
33.375
41.5
102.0
73.5
39.5
59.875
50.375
36.5
65.25
69.25
68.125
71.5
64.25
40.625
26.25
24.875
24.875
35.5
26.25
27.5
41.0
32.875
54.25
65.875
40.0
47.375
43.125
29.5
30.875
30.375
30.75
27.375
29.375
29.125
28.125
23.625
24.125
22.75
22.625
20.75
18.75
19.875
18.5
19.125
18.375
18.625
18.125
19.875
22.625
21.25
17.75
18.375
19.0
17.125
17.125
15.75
16.25
17.625
19.625
21.25
21.125
20.125
19.875
19.625
14.625
14.125
14.375
15.0
15.375
15.5
15.375
18.25
18.5
16.25
13.125
11.375
14.5
26.125
27.25
25.75
24.5
20.625
18.5
15.75
14.75
13.0
13.875
14.625
14.625
13.875
14.125
12.75
11.625
11.0
12.125
14.0
12.375
11.875
11.0
10.75
11.875
9.875
11.75
8.625
8.5
11.125
12.5
9.25
9.25
7.625
6.5
8.375
6.0
7.875
6.0
5.0
5.0
6.875
6.375
6.5
5.375
4.375
5.25
5.25
4.0
5.875
6.875
5.125
4.5
8.5
7.375
9.5
7.875
7.375
7.125
13.625
14.125
11.0
9.875
7.375
8.875
13.875
16.75
18.875
10.875
10.625
13.0
14.5
15.625
17.5
18.0
16.5
16.375
18.625
28.25
26.75
22.125
23.5
21.875
28.75
30.875
48.75
51.5
44.625
36.5
27.375
21.5
20.625
21.5
21.0
20.0
19.75
21.0
24.125
20.0
19.75
18.5
18.25
20.375
21.25
18.25
18.125
18.25
23.5
17.75
17.125
19.75
19.75
19.375
20.0
22.5
22.25
21.625
22.125
27.75
30.0
33.375
36.875
28.125
28.75
29.25
33.25
35.875
33.875
36.5
35.5
33.625
34.875
33.875
30.25
27.75
25.375
27.25
26.375
25.75
28.375
27.0
27.625
24.0
24.5
23.25
23.75
20.375
18.5
19.875
24.625
25.75
21.5
21.5
19.375
19.5
23.625
22.5
22.25
22.875
21.5
21.75
26.0
24.75
25.625
28.5
31.5
29.5
24.25
27.5
26.5
24.25
26.875
22.125
25.75
22.25
20.25
19.25
18.0
19.25
16.875
11.75
11.375
9.5
9.875
10.25
11.125
12.75
11.375
11.875
13.0
12.5
11.25
9.75
9.5
8.375
8.875
10.375
11.375
11.875
11.625
11.625
11.25
8.875
9.625
8.875
8.75
9.375
9.5
11.125
12.125
12.375
14.0
14.875
15.25
13.25
13.0
13.75
14.625
15.875
14.25
12.375
13.0
12.25
12.875
16.125
17.125
21.625
22.125
22.75
23.125
33.25
45.0
70.875
73.375
60.0
40.625
78.0
109.25
190.25
171.25
147.625
136.625
127.125
104.875
112.875
104.375
101.625
94.0
102.75
101.375
123.875
122.5
126.875
119.875
114.25
136.75
153.875
148.375
147.75
184.0
229.25
257.875
274.75
302.0
329.875
356.375
340.875
265.5
230.75
225.625
193.25
160.75
154.125
123.5
116.75
78.5
88.5
59.125
60.75
56.625
66.125
63.75
72.25
55.25
55.875
60.75
79.5
66.25
78.25
61.375
64.625
66.75
68.375
59.75
90.875
84.0
77.0
55.25
49.5
65.625
48.75
86.0
80.25
86.125
129.0
139.5
176.125
232.375
228.75
217.25
207.875
196.625
214.375
162.25
137.75
93.875
85.875
74.75
71.875
63.875
48.0
42.75
49.875
41.0
38.25
38.375
32.125
32.375
29.875
37.0
50.125
53.875
48.5
59.125
60.625
60.25
60.875
62.125
86.25
122.5
107.625
131.5
145.75
161.375
165.125
166.625
172.875
172.875
169.375
175.125
200.25
229.625
352.25
455.125
541.75
436.375
384.5
385.375
402.125
382.125
423.5
391.125
368.0
330.125
329.375
290.375
270.25
286.75
250.375
228.25
213.875
201.5
190.75
178.125
151.5
149.0
131.875
112.5
119.875
113.5
121.5
133.25
132.875
114.75
112.125
101.75
95.125
92.5
122.5
118.625
104.5
86.375
83.25
92.875
78.25
78.375
71.875
62.25
67.125
76.125
89.875
101.125
88.875
79.125
73.25
61.0
52.0
45.0
47.125
47.25
47.5
49.25
54.0
57.5
52.5
67.875
69.25
81.625
70.625
54.0
43.75
40.875
39.5
45.25
40.25
45.625
54.25
50.25
54.125
46.75
46.75
48.0
45.375
42.625
48.125
40.875
28.375
40.125
73.75
48.5
39.875
64.375
61.625
73.375
73.0
67.25
69.0
52.625
44.125
42.875
44.875
48.25
54.5
51.875
37.625
40.625
38.375
43.125
33.5
55.5
39.875
50.5
54.125
50.25
46.0
40.25
31.75
32.25
34.75
32.125
38.5
35.125
40.75
33.25
35.625
41.125
65.75
56.5
58.875
49.875
65.375
51.875
43.5
41.375
56.625
66.125
50.875
47.875
48.875
51.0
44.5
46.5
37.75
41.5
39.25
38.25
42.875
45.5
44.75
45.875
48.75
49.875
50.75
51.0
58.5
65.0
65.75
56.875
62.75
65.625
82.125
112.625
139.75
131.875
141.125
118.875
117.125
113.25
129.75
102.5
89.25
105.125
103.875
108.125
112.625
117.0
124.5
142.875
177.375
226.875
246.875
261.25
334.875
398.125
392.875
305.5
191.625
258.5
271.625
263.125
299.125
427.125
300.375
245.375
302.25
322.375
291.625
235.75
192.0
178.75
171.375
167.75
152.0
130.875
107.5
165.0
269.375
259.125
297.0
290.5
220.625
292.25
310.375
456.125
420.125
473.0
502.25
618.75
748.0
863.125
762.25
828.0
666.0
734.875
673.125
521.0
398.875
297.625
267.375
303.875
218.25
339.75
684.125
621.75
453.5
329.0
385.5
344.125
410.875
450.5
518.0
438.875
428.0
451.75
333.5
262.875
284.25
292.25
358.875
276.625
239.25
166.375
219.375
214.375
191.125
142.25
93.0
106.75
141.125
176.5
311.0
383.875
326.75
276.875
248.75
231.75
192.875
195.0
174.5
131.75
110.125
102.75
100.875
108.375
95.25
77.125
83.125
100.75
71.5
57.875
72.5
89.75
148.0
178.375
89.875
93.875
150.75
101.625
185.125
149.0
191.75
206.125
183.375
151.5
121.625
143.75
82.875
93.0
64.0
81.0
106.0
81.125
71.875
58.125
73.0
73.375
67.5
66.125
54.5
63.5
61.25
61.75
74.5
78.875
88.375
104.375
123.0
150.625
147.625
145.5
177.5
220.125
273.75
239.125
274.375
295.25
252.5
245.5
233.125
208.625
170.25
178.25
160.0
186.25
173.375
159.25
112.125
86.5
67.5
78.25
104.0
99.375
80.25
93.75
113.5
129.125
114.875
129.875
101.125
76.375
103.75
155.25
182.25
168.375
124.0
92.0
100.125
114.0
200.375
200.125
185.0
225.625
162.75
100.75
89.0
140.625
150.875
149.875
174.375
170.375
182.625
214.5
285.875
334.25
394.625
485.75
510.5
526.625
517.625
560.625
605.125
719.5
1070.75
1219.875
1087.375
869.625
737.0
541.25
552.625
388.125
362.875
336.25
313.25
283.625
245.75
247.5
229.25
207.75
198.875
226.875
236.75
234.125
208.375
216.875
214.375
222.0
219.875
210.75
234.625
288.125
450.375
385.625
803.625
838.125
632.625
456.5
513.875
425.25
374.625
339.5
341.75
332.875
319.5
307.5
337.5
336.375
342.0
330.375
368.0
397.5
405.625
397.75
398.25
355.5
337.25
335.125
427.0
449.625
308.0
412.25
395.375
496.0
548.625
575.5
618.875
515.5
523.375
380.0
412.5
342.25
390.375
364.625
365.0
285.625
294.75
253.375
267.875
391.5
439.75
427.75
421.625
500.875
548.5
468.5
436.25
357.5
289.875
240.75
273.75
458.0
504.25
567.75
471.375
408.25
391.75
360.375
307.5
228.0
232.25
311.375
292.375
253.125
277.75
276.5
208.5
229.75
239.625
197.5
207.375
225.0
245.5
287.625
316.125
326.75
340.375
419.375
399.5
302.25
282.0
270.375
308.5
298.875
271.125
252.375
210.25
179.875
161.375
125.0
139.75
90.125
100.5
110.5
115.75
79.75
77.25
43.875
44.25
29.625
45.125
63.5
71.375
154.25
219.25
241.625
181.25
185.75
215.875
221.125
178.875
153.75
130.375
121.25
111.25
77.75
53.0
108.625
143.375
180.125
233.625
192.5
159.0
123.25
103.5
79.25
103.25
105.0
93.25
72.25
76.875
95.625
99.125
94.375
116.375
123.25
118.75
130.0
231.875
291.0
388.625
385.0
342.75
383.0
342.25
295.625
254.375
217.75
169.25
145.875
120.375
133.0
110.25
81.375
72.25
79.625
68.625
117.25
204.375
115.375
117.75
120.75
80.125
86.375
92.125
74.125
57.625
51.125
67.0
55.875
46.75
61.5
78.0
117.125
109.5
123.75
124.0
120.25
179.375
296.75
314.875
349.25
303.375
288.75
334.625
359.125
421.0
391.125
442.0
469.125
436.625
434.5
422.0
428.875
476.375
343.0
205.375
169.0
165.875
137.25
110.0
122.375
99.5
78.125
89.0
85.25
83.0
101.625
83.75
76.5
71.5
54.5
40.375
43.25
91.75
80.875
49.875
42.875
40.75
41.375
34.875
40.5
37.0
34.625
45.5
60.0
51.75
33.625
40.25
76.0
57.0
87.0
103.375
120.75
124.0
118.25
142.75
149.0
181.75
231.375
277.5
278.375
400.625
558.125
514.5
555.5
585.875
652.125
714.125
879.0
877.0
858.125
896.25
814.5
877.0
1006.875
781.0
637.5
565.125
584.625
669.5
403.125
280.125
243.125
235.0
215.625
180.0
220.0
168.375
134.0
114.125
108.375
139.75
142.625
157.375
192.625
199.875
144.875
114.25
100.25
109.75
75.0
78.375
82.25
67.25
58.875
85.375
168.625
173.75
130.625
107.875
81.125
55.75
59.875
81.5
75.75
114.75
105.875
162.25
201.375
187.25
194.0
176.875
185.0
183.625
162.375
168.0
175.625
129.375
111.875
108.625
92.125
124.0
122.625
100.5
75.375
65.0
113.25
85.75
118.0
108.125
205.0
128.625
117.5
88.75
65.625
44.25
44.375
44.125
74.625
54.375
43.375
77.5
52.5
50.0
49.25
46.0
37.625
47.125
45.0
71.625
106.375
128.625
175.375
168.625
155.0
139.25
122.0
109.25
112.125
125.25
222.75
248.0
240.25
244.625
218.625
173.0
138.5
109.5
142.0
126.125
106.125
81.625
58.5
49.0
39.875
35.5
27.875
28.0
29.625
31.25
25.75
33.5
26.75
29.25
32.75
25.5
25.375
26.25
24.125
21.5
19.25
18.125
21.75
20.5
22.625
31.625
33.75
36.875
95.875
72.875
36.0
27.5
21.875
18.125
18.5
17.375
17.75
17.375
16.5
28.75
27.75
24.5
26.875
26.75
27.875
29.375
27.375
36.0
25.625
33.25
39.125
32.625
27.875
28.625
31.0
26.0
28.875
26.25
30.25
28.125
30.125
23.875
24.625
25.25
30.375
25.625
23.875
26.0
31.625
27.5
27.25
22.875
24.0
22.75
28.125
32.375
43.0
35.75
40.75
39.125
31.625
30.875
28.375
24.25
28.125
29.0
31.375
28.125
30.125
31.625
32.75
37.875
71.625
63.5
57.125
59.125
84.5
125.5
119.25
131.0
133.125
81.0
59.875
87.5
58.25
46.25
100.375
197.25
322.625
357.0
354.0
358.5
415.5
374.75
322.5
316.75
213.875
111.875
160.5
100.0
55.125
31.375
28.375
22.375
20.875
18.5
17.625
20.875
52.0
60.875
43.875
36.0
37.375
71.375
82.875
69.0
52.75
53.75
44.5
47.625
46.75
55.5
72.5
100.25
94.25
102.0
133.875
222.125
223.0
205.0
214.125
210.625
170.375
197.625
310.0
425.5
461.25
411.5
364.875
330.25
302.0
447.125
491.125
436.75
395.75
291.25
433.375
626.25
713.75
717.875
772.5
1020.0
860.875
668.125
584.75
480.0
436.5
377.375
349.375
342.25
487.25
583.0
562.75
538.25
514.625
416.125
332.875
285.5
258.375
316.375
407.625
566.125
550.5
446.875
406.125
514.125
558.25
788.875
1036.375
950.375
1126.0
1484.0
1450.875
1064.75
971.875
1070.125
1453.25
1532.0
1031.25
1038.0
1045.125
1059.75
1064.875
1078.375
705.25
723.5
546.0
629.25
971.75
1075.0
1125.0
1016.625
855.25
733.5
641.25
636.5
585.375
634.25
786.875
730.375
724.625
795.125
1003.375
692.125
601.375
613.0
621.25
559.0
813.375
893.0
825.25
807.125
912.875
956.625
811.125
897.125
832.875
830.125
752.25
822.25
823.0
902.25
750.25
688.75
559.5
598.75
588.625
754.625
660.5
746.875
743.25
609.125
505.125
714.25
815.125
653.5
596.875
603.0
558.625
463.625
507.375
435.0
395.75
375.875
440.875
414.875
424.75
331.0
332.125
356.875
333.875
364.875
363.75
280.0
298.25
283.5
314.625
333.875
511.5
583.375
573.25
542.25
507.875
404.875
325.875
274.125
326.25
387.875
300.75
208.125
149.0
122.0
190.125
335.0
378.375
408.0
296.625
251.0
230.125
217.0
175.5
127.5
159.625
213.625
170.0
179.375
184.125
324.125
265.25
376.5
305.25
433.375
347.625
327.125
298.5
259.625
248.75
296.25
342.5
338.75
309.0
335.625
309.375
290.875
301.375
357.0
398.75
384.375
426.0
434.0
401.75
294.75
264.25
255.125
226.125
351.625
445.5
450.0
361.875
286.0
265.5
247.625
279.875
275.25
251.375
221.75
213.375
163.5
279.375
403.75
314.75
365.75
255.75
199.625
322.25
313.375
339.25
357.0
325.375
282.25
334.125
470.25
382.625
263.75
289.375
325.5
279.375
282.125
229.25
187.0
189.0
166.375
174.5
250.125
437.75
482.5
412.0
406.375
343.625
429.25
657.0
734.125
977.75
920.0
1020.5
1082.5
1065.75
1021.75
1112.875
1136.0
986.375
1004.25
975.125
755.0
674.5
603.625
526.0
400.375
293.5
206.25
212.125
352.5
384.625
518.875
475.875
659.0
634.0
658.875
673.25
677.75
580.0
561.5
592.25
617.75
696.625
726.375
783.875
827.125
794.875
747.75
752.25
748.875
615.375
545.625
457.0
468.75
518.0
499.75
440.75
454.25
388.375
424.75
482.875
363.5
405.0
497.5
438.125
352.125
253.375
279.375
287.375
293.125
228.0
194.125
112.75
114.5
108.5
107.625
127.25
133.625
152.125
140.25
122.625
149.625
166.0
228.25
196.875
157.25
156.25
295.375
296.5
149.125
292.0
385.25
441.875
421.75
356.75
403.625
499.375
367.5
321.125
251.875
326.625
425.5
451.75
529.375
691.125
751.875
685.125
582.0
521.0
451.625
352.125
324.125
302.875
284.875
219.625
150.375
162.75
148.875
150.125
174.125
164.5
160.375
190.375
453.625
354.0
342.25
299.375
266.375
301.125
350.75
340.625
477.0
386.875
331.375
257.75
216.0
154.125
164.75
207.5
182.25
232.125
249.25
267.75
324.375
409.75
280.375
321.125
252.5
261.0
336.625
416.625
332.375
241.5
241.875
183.375
259.875
493.75
629.5
640.625
870.25
931.5
765.125
587.375
561.875
370.375
255.5
331.625
328.375
341.5
298.5
271.125
307.625
366.25
500.5
487.0
635.125
885.125
853.625
814.375
1131.25
1048.75
896.625
911.5
713.375
664.25
811.5
780.875
599.0
612.75
587.0
555.625
520.625
480.75
389.25
481.875
513.125
684.625
791.375
827.5
971.875
955.625
817.375
671.5
684.625
770.5
819.5
910.25
857.0
936.625
875.5
496.5
479.875
431.375
625.625
453.625
421.0
290.875
235.25
252.0
190.125
133.75
139.75
133.125
164.125
111.125
107.375
116.625
101.75
89.875
89.125
109.75
94.5
134.625
200.875
105.25
105.125
160.125
211.0
254.5
281.75
340.75
411.25
472.75
730.5
941.125
722.875
696.125
583.875
516.125
470.0
531.5
523.0
496.0
473.625
511.625
490.125
440.625
319.625
222.625
171.375
138.5
119.875
100.25
79.5
90.375
131.375
141.875
160.125
168.0
164.375
159.875
198.875
186.75
199.375
179.0
171.5
212.0
217.875
289.75
298.125
314.875
299.5
269.5
243.875
208.0
233.25
203.0
184.75
189.0
229.25
243.75
276.5
214.375
302.5
362.0
293.375
224.375
195.375
262.625
334.625
322.25
250.625
228.5
194.375
251.0
290.75
258.875
219.5
229.0
243.375
273.75
289.5
307.0
327.0
311.125
335.875
395.125
391.125
363.25
345.125
303.125
258.875
285.0
275.375
218.625
197.375
218.75
214.625
223.25
199.25
235.375
174.5
137.5
105.25
81.5
61.75
59.5
60.875
67.375
88.875
129.875
195.375
228.125
245.125
172.625
151.0
159.875
148.625
190.875
190.25
180.375
208.75
273.5
303.875
363.625
564.75
677.25
570.375
473.25
356.875
317.25
265.875
209.875
129.25
86.75
83.625
88.75
82.5
94.375
109.75
131.75
125.75
83.875
45.5
40.5
27.25
28.0
28.875
29.5
39.625
36.0
27.125
23.375
41.625
56.0
49.125
84.25
88.75
75.375
113.125
255.5
267.0
284.5
252.25
203.75
173.0
154.75
156.625
190.625
253.625
254.25
201.625
199.0
171.375
101.125
73.375
75.625
97.375
81.0
52.75
46.5
57.0
32.375
47.375
83.625
84.75
64.625
67.375
80.75
112.0
78.375
94.5
70.125
97.5
98.625
39.25
41.875
36.375
44.75
50.625
52.125
51.625
42.875
46.125
38.5
49.125
88.875
131.5
113.375
62.25
47.375
39.125
55.375
70.375
61.25
77.625
64.75
56.625
57.125
36.25
40.0
52.375
43.125
52.125
73.875
74.5
66.75
62.5
81.125
89.625
74.625
64.5
56.0
51.125
48.0
63.0
98.625
180.875
255.125
316.75
288.0
306.625
343.0
354.625
391.125
382.75
436.0
471.0
547.625
544.625
606.25
711.75
714.0
667.625
737.25
755.625
716.625
568.125
445.75
336.0
302.125
224.125
178.625
119.375
68.25
55.25
51.875
59.125
94.0
103.5
64.125
86.125
121.5
178.0
168.25
254.25
292.375
166.5
126.5
73.75
116.625
153.875
124.125
179.875
350.0
410.0
355.875
290.625
357.5
371.75
400.25
332.625
283.125
272.625
273.5
250.5
262.375
349.625
395.875
445.375
417.875
445.25
781.875
1254.125
927.0
937.25
877.5
729.625
675.625
722.0
678.5
697.875
646.5
585.0
527.375
453.125
489.625
526.0
523.0
494.625
475.125
443.125
370.75
272.625
231.375
179.75
165.25
160.5
214.125
256.125
246.625
342.5
445.625
609.25
733.0
616.5
474.375
436.5
469.375
451.25
450.75
346.125
240.5
226.625
516.875
461.25
411.75
363.625
375.375
546.75
605.25
584.75
454.625
376.25
341.125
375.5
320.25
296.625
307.5
301.75
250.125
205.125
185.125
155.0
126.625
90.25
82.875
73.5
71.125
83.5
70.25
70.625
68.375
117.75
116.0
77.25
110.875
179.375
238.0
286.25
256.625
267.0
277.625
262.375
230.125
161.5
117.25
69.375
77.75
92.25
73.375
81.375
113.125
86.25
58.625
55.0
94.375
106.875
85.625
74.75
82.125
90.25
79.25
95.375
94.0
118.375
162.875
160.5
296.75
341.625
282.875
296.875
231.5
174.25
123.625
150.875
126.75
123.625
121.625
133.125
112.5
105.625
119.75
136.875
145.125
177.125
183.25
153.5
198.75
198.875
210.625
212.875
157.625
121.375
105.875
69.25
68.5
52.125
43.0
64.125
128.25
164.125
181.75
143.625
118.125
119.0
116.625
126.0
201.0
164.25
287.625
286.0
338.5
333.5
400.125
301.75
266.75
235.5
260.125
267.125
263.75
231.25
245.0
244.75
177.0
179.375
195.0
166.625
160.875
183.25
177.75
155.5
119.5
108.25
107.0
75.75
86.625
107.75
129.125
107.125
104.875
83.75
61.375
44.625
54.375
49.25
38.75
55.5
84.375
61.0
55.125
58.0
57.0
62.875
67.875
90.375
66.875
77.125
125.125
181.375
208.25
149.25
92.5
66.625
59.5
61.0
118.875
161.875
168.25
270.625
308.875
267.5
315.125
336.25
331.625
332.375
321.5
264.125
273.0
292.875
272.625
240.375
190.0
204.875
205.375
224.0
302.0
360.875
364.625
197.0
135.25
134.875
132.0
166.625
194.625
180.75
136.625
101.25
108.25
123.875
114.875
72.875
76.0
62.0
43.875
62.625
84.0
86.0
78.25
88.5
72.625
89.875
58.5
48.375
45.375
33.5
33.125
31.75
32.375
29.75
33.875
33.875
24.75
30.875
27.125
30.625
23.625
22.25
22.75
19.5
19.5
22.375
24.25
20.875
21.125
20.375
22.625
29.0
22.375
24.625
24.375
19.75
26.625
38.125
30.25
32.25
27.0
25.75
30.5
25.125
27.625
27.5
24.875
28.0
27.625
26.125
32.875
32.25
33.5
43.375
38.875
29.125
23.5
22.25
25.0
27.875
27.875
31.125
25.625
21.875
22.875
27.25
33.25
31.875
28.875
32.375
52.25
43.0
117.875
122.0
116.125
71.125
70.5
96.875
165.625
120.125
155.375
160.5
138.0
104.5
51.875
67.375
79.25
99.875
85.5
57.125
54.125
79.125
52.375
51.625
47.75
46.125
34.75
33.625
49.25
57.25
68.125
70.375
76.0
61.25
64.25
63.375
64.75
63.75
65.125
83.75
102.5
124.625
140.0
151.5
173.25
193.125
240.75
324.625
276.375
262.375
263.625
237.875
214.875
202.25
201.75
170.25
157.375
120.875
101.0
88.125
88.875
76.125
54.375
52.625
46.125
51.625
70.75
64.25
60.125
59.875
36.0
24.5
35.25
60.375
58.375
44.625
41.625
48.0
68.375
36.375
30.5
31.75
33.75
48.875
111.125
124.875
141.875
133.25
109.625
77.5
62.625
46.875
41.5
66.375
91.875
78.875
91.75
104.625
115.0
83.25
66.5
68.125
51.125
46.625
58.75
47.25
37.875
43.0
49.625
50.5
47.125
57.5
58.625
56.375
57.25
87.0
139.875
137.875
159.375
136.0
155.125
132.875
129.75
101.125
87.875
79.25
83.5
89.125
84.25
82.5
76.0
66.125
62.125
60.0
51.375
53.375
45.875
43.0
61.125
79.5
99.5
105.25
106.0
74.375
54.625
50.75
34.0
38.5
29.5
29.0
38.625
69.0
80.375
85.75
104.25
209.5
300.0
393.625
471.5
475.375
424.375
291.75
215.625
212.625
207.75
222.125
259.75
317.875
288.5
192.25
140.375
120.125
92.875
62.0
52.375
38.625
35.625
33.0
28.0
26.375
30.0
39.0
29.125
27.375
28.875
23.625
21.875
31.75
38.75
39.375
45.875
73.25
58.5
75.125
117.5
105.375
89.375
106.125
97.0
96.875
99.25
141.125
167.125
204.625
312.5
312.375
392.625
376.25
470.5
580.5
623.25
479.75
459.75
420.75
436.0
384.625
367.5
336.625
348.75
387.25
378.0
340.25
326.375
323.0
364.75
370.875
384.625
438.75
537.625
618.25
626.75
685.5
691.625
636.25
600.0
658.5
557.5
527.125
553.625
599.125
649.375
622.75
621.5
672.25
727.625
647.5
537.25
792.5
961.375
1172.75
1241.5
969.25
1104.625
1077.375
1105.5
1004.375
904.375
715.875
774.5
835.125
719.125
669.875
608.75
446.375
335.125
253.625
222.75
174.625
145.5
175.0
141.25
110.875
171.625
165.0
124.125
106.625
115.125
91.25
109.0
126.0
117.75
123.625
137.875
110.375
91.125
79.0
65.125
69.75
65.875
66.875
61.5
66.375
70.875
68.125
71.25
73.75
105.125
85.75
103.0
97.25
77.875
79.5
70.875
66.875
67.75
71.125
68.375
65.25
65.5
66.625
50.5
53.75
49.25
43.75
54.5
53.375
47.875
38.5
35.25
42.625
44.25
30.625
26.0
51.25
46.125
47.0
55.75
50.625
58.375
72.375
86.25
88.5
84.125
129.5
214.375
285.375
248.125
190.875
108.25
92.5
99.375
145.625
208.0
234.75
217.875
237.625
239.25
210.75
188.25
166.625
139.0
155.625
149.875
129.25
132.375
115.875
115.125
113.625
135.875
176.125
175.5
135.75
106.75
122.75
127.75
126.75
123.375
146.875
140.625
185.0
159.875
177.75
219.25
211.375
252.0
226.625
217.0
240.25
238.75
245.875
352.0
416.75
360.125
427.25
423.5
377.125
493.5
505.375
385.125
375.875
362.0
331.25
351.25
393.25
392.5
391.875
360.75
318.375
316.125
348.625
270.375
212.375
204.625
200.5
156.625
114.5
93.375
98.75
78.875
90.375
96.375
95.125
68.625
60.25
75.25
140.5
157.0
208.875
229.75
212.75
198.0
190.5
186.125
144.25
117.125
95.375
89.0
77.375
115.0
106.375
118.0
128.25
314.375
334.375
361.125
335.875
275.75
286.625
273.625
209.125
226.875
172.0
172.5
164.625
138.375
148.0
150.625
160.625
154.125
192.625
164.5
178.375
223.875
241.125
200.75
207.25
241.875
264.125
266.875
209.25
174.25
108.875
64.625
73.125
75.375
80.125
57.5
50.75
51.625
85.125
110.5
140.625
161.0
181.625
227.125
256.25
200.25
180.125
164.125
143.125
162.875
152.25
147.875
105.0
100.625
76.5
54.375
37.125
49.875
63.25
59.5
57.125
78.875
99.5
81.375
63.5
62.125
59.25
63.25
111.75
136.125
197.0
201.75
181.25
234.0
273.5
262.375
277.5
389.125
409.75
465.625
432.875
394.5
424.875
380.875
307.375
337.0
308.125
334.125
447.625
482.25
456.625
440.875
475.125
496.5
485.25
410.375
373.125
266.625
250.75
388.875
515.125
466.0
486.25
435.875
317.375
497.0
665.75
612.375
556.5
599.125
447.0
439.25
401.0
370.25
410.125
378.125
256.25
256.75
259.5
260.875
238.375
208.5
219.25
207.5
212.625
194.375
161.875
157.625
154.75
144.0
145.5
139.5
139.625
156.375
153.75
144.75
130.0
129.625
139.875
132.75
138.625
136.625
127.125
117.625
132.125
129.625
110.625
76.5
86.375
66.875
57.5
65.25
62.625
58.125
64.0
74.0
81.875
74.25
77.875
71.875
85.375
79.125
73.125
89.125
130.875
125.875
123.375
181.25
232.125
193.125
184.125
299.375
363.5
422.0
543.375
424.125
404.75
347.125
282.0
205.25
135.875
143.25
179.75
178.0
179.75
167.0
140.25
139.25
170.375
120.75
120.5
119.0
142.125
160.0
184.875
188.75
241.625
211.375
271.125
263.75
289.375
343.0
425.75
553.375
574.5
591.875
559.625
549.875
516.25
515.125
476.125
439.625
377.125
345.125
350.375
360.25
382.625
373.375
326.75
289.125
265.125
290.75
258.875
268.25
279.0
257.375
215.375
215.875
194.375
220.625
185.875
167.75
166.5
153.25
131.625
112.625
110.0
111.25
127.375
98.25
78.5
65.75
67.75
61.125
64.125
46.75
57.125
61.625
59.5
64.375
74.125
66.5
70.25
72.625
68.375
85.125
80.625
91.375
91.5
109.25
139.25
134.625
92.375
126.125
142.875
122.625
95.875
73.5
72.375
68.625
82.5
103.375
99.5
100.0
116.875
178.875
253.875
312.0
329.875
290.5
221.0
197.375
184.375
191.375
120.375
96.25
71.75
53.0
46.75
40.625
38.625
43.625
42.75
41.25
42.0
45.25
52.375
56.625
38.75
39.75
42.125
42.75
52.75
45.5
61.25
51.125
45.5
62.625
44.0
49.125
39.75
39.25
47.5
52.75
48.375
50.5
50.375
50.0
56.875
53.75
55.25
64.75
55.25
58.875
51.625
68.875
51.5
59.625
48.625
61.25
61.75
45.0
49.125
50.125
58.125
61.125
61.125
71.875
76.375
83.625
73.375
78.875
59.875
59.5
66.0
78.25
86.875
94.5
105.5
73.5
74.0
83.875
76.125
74.0
62.75
78.125
103.0
104.0
91.375
71.625
81.0
80.375
99.875
119.375
118.0
112.25
101.0
249.5
390.625
433.5
328.625
322.5
373.375
361.875
396.375
413.5
556.625
575.75
530.125
541.125
641.875
627.875
545.75
566.75
509.25
597.875
631.875
602.25
477.125
472.0
542.75
584.625
598.875
546.25
497.125
487.25
489.375
473.375
372.625
312.75
243.875
190.375
186.5
198.125
140.125
129.875
145.75
196.25
207.125
203.625
245.875
405.875
409.125
411.25
333.375
255.5
194.0
188.5
155.75
201.375
218.5
141.25
143.5
99.75
95.0
72.25
92.5
97.125
64.0
60.625
73.375
89.25
77.5
77.5
64.625
68.0
68.125
67.625
71.125
76.125
69.875
64.125
68.625
61.625
69.875
59.125
142.75
152.625
132.0
86.625
83.75
65.375
52.25
53.75
47.375
60.125
75.375
86.25
75.75
72.25
83.625
68.75
64.0
45.625
45.375
52.75
64.375
47.0
33.125
33.75
56.125
46.375
59.125
40.25
36.0
44.0
38.0
47.25
45.875
55.875
55.25
53.625
47.125
59.875
69.0
79.125
74.0
73.75
85.0
78.625
66.875
82.25
90.125
84.375
93.5
113.125
119.875
113.0
95.0
105.5
97.0
65.125
54.25
63.875
57.125
64.25
68.625
93.25
108.875
110.5
109.5
115.0
128.25
153.875
197.0
214.5
197.625
246.75
303.875
292.875
300.125
299.375
292.75
265.125
223.875
175.625
248.0
318.25
256.75
189.125
147.875
129.875
110.75
125.5
138.875
143.75
125.5
120.5
110.0
132.0
132.625
127.75
121.5
125.375
125.5
116.75
101.625
100.0
98.25
140.875
153.75
153.75
115.5
160.5
197.0
495.375
1071.0
1299.75
1571.125
1323.25
1550.75
1398.625
720.5
618.25
626.375
556.75
570.5
617.125
593.0
510.75
463.125
429.875
560.0
419.875
457.0
470.25
345.625
225.5
261.25
304.5
628.375
522.875
491.5
621.875
546.875
527.125
536.375
474.5
383.375
401.0
418.0
403.0
370.25
302.875
317.875
322.5
295.5
246.875
203.125
165.875
172.0
302.375
308.375
292.125
330.375
319.75
428.25
350.25
334.125
333.625
261.25
228.0
176.75
271.5
224.5
195.375
229.875
264.0
282.25
247.625
200.25
119.5
81.5
75.375
96.0
125.125
135.625
192.75
220.25
149.125
227.0
294.125
328.375
345.75
508.375
591.125
489.375
437.25
381.875
413.25
554.875
650.875
540.875
479.625
457.875
569.625
568.75
605.0
598.0
511.75
380.875
366.5
288.125
237.875
143.625
128.875
125.875
249.125
255.5
207.5
147.625
121.875
114.125
108.75
76.75
61.25
80.75
257.125
364.375
337.25
306.5
191.375
160.875
139.25
115.375
78.0
61.875
68.875
74.25
80.5
117.25
141.0
131.0
148.125
163.125
131.0
180.875
183.875
135.125
205.25
302.75
352.875
367.25
365.5
299.75
214.5
265.125
324.5
333.125
206.875
131.875
104.25
76.625
97.75
202.25
274.5
251.125
227.5
175.0
104.625
126.125
183.625
233.5
291.875
558.375
448.0
434.375
434.0
337.75
344.5
394.625
389.125
287.75
244.375
376.25
409.25
359.375
227.5
138.75
98.625
87.125
68.125
104.625
173.125
153.75
127.25
126.0
125.625
141.0
167.125
124.0
108.875
91.125
86.625
77.625
65.0
67.25
55.75
45.375
101.5
134.75
163.625
231.0
358.5
616.0
742.375
877.375
779.0
847.0
905.25
929.75
670.0
650.75
491.625
577.75
535.75
426.625
455.0
532.125
522.75
452.0
363.5
300.375
269.875
382.0
471.625
570.25
533.0
485.375
415.625
316.75
275.25
261.875
277.875
330.125
276.125
222.375
316.0
377.75
422.5
566.125
492.0
375.625
485.75
384.75
357.625
413.75
351.125
464.25
322.625
287.0
276.25
273.375
348.75
358.0
218.625
195.5
182.875
192.875
190.25
123.125
116.5
121.75
108.0
108.25
112.0
122.125
90.375
86.0
132.875
117.125
128.875
149.75
155.625
132.0
136.125
161.25
174.875
167.5
145.125
115.125
96.125
91.625
91.625
137.5
186.625
206.75
228.875
210.875
195.875
157.25
118.375
103.875
115.875
108.375
111.75
168.0
141.125
123.125
112.5
108.5
96.875
98.0
149.75
156.25
143.25
101.25
79.25
150.75
121.25
135.375
149.5
174.375
150.5
127.75
120.25
209.25
213.875
209.5
131.75
147.375
214.5
197.75
212.0
211.5
176.5
171.125
271.0
437.625
341.375
223.75
169.0
115.0
153.375
132.875
112.625
176.25
182.125
180.75
171.0
167.375
111.75
119.25
151.0
252.0
341.375
373.875
262.375
281.875
343.75
339.375
363.25
323.875
267.0
217.625
127.5
165.125
172.125
208.875
184.0
142.625
138.875
102.0
89.25
84.0
72.0
71.5
61.625
50.75
52.5
115.0
97.25
89.0
69.875
97.0
109.625
98.0
116.375
357.0
275.375
385.625
438.125
287.875
393.5
493.875
352.875
321.625
298.875
252.375
154.0
170.375
167.875
112.625
128.75
136.375
127.5
111.5
171.75
144.75
102.25
107.375
119.25
76.875
84.0
86.25
117.0
96.75
74.5
85.625
99.875
85.75
129.125
149.375
143.5
162.625
190.375
189.75
164.75
213.75
271.75
226.875
