# Supplementary material for: Predicting Physical Time Series Using Dynamic Ridge Polynomial Neural Networks
Source: PLoS One. 2014 Aug 26;9(8):e105766. doi: 10.1371/journal.pone.0105766 (PMC4144909; doi:10.1371/journal.pone.0105766)
Supplement: File S3 — sunspot. The sunspot numbers data is a recording of observed sunspot activity over a period of time by the World Data Center for the production, preservation and dissemination of the international sunspot number. (TXT) [file pone.0105766.s003.txt]

65.3
49.9
35
38.2
36.8
28.8
21.9
24.9
32.1
34.4
35.6
25.8
14.6
43.1
30
31.2
24.6
15.3
17.4
13
19
10
18.7
17.8
12.1
10.6
11.2
11.2
17.9
22.2
9.6
6.8
4
8.9
8.2
11
12.3
22.2
10.1
2.9
3.2
5.2
2.8
0.2
5.1
3
0.6
0.3
3.4
7.8
4.3
11.3
19.7
6.7
9.3
8.3
4
5.7
8.7
15.4
18.6
20.5
23.1
12.2
27.3
45.7
33.9
30.1
42.1
53.2
64.2
61.5
62.8
74.3
77.1
74.9
54.6
70
52.3
87
76
89
115.4
123.4
132.5
128.5
83.9
109.3
116.7
130.3
145.1
137.7
100.7
124.9
74.4
88.8
98.4
119.2
86.5
101
127.4
97.5
165.3
115.7
89.6
99.1
122.2
92.7
80.3
77.4
64.6
109.1
118.3
101
97.6
105.8
112.6
88.1
68.1
42.1
50.5
59.4
83.3
60.7
54.4
83.9
67.5
105.5
66.5
55
58.4
68.3
45.6
44.5
46.4
32.8
29.5
59.8
66.9
60
65.9
46.3
38.4
33.7
35.6
52.8
54.2
60.7
25
11.4
17.7
20.2
17.2
19.2
30.7
22.5
12.5
28.9
27.4
26.1
14.1
7.6
13.2
19.4
10
7.8
10.2
18.8
3.7
0.5
11
0.3
2.5
5
5
16.7
14.3
16.9
10.8
28.4
18.5
12.7
21.5
32
30.6
36.2
42.6
25.9
34.9
68.8
46
27.4
47.6
86.2
76.6
75.7
84.9
73.5
116.2
107.2
94.4
102.3
123.8
121.7
115.7
133.4
129.8
149.8
201.3
163.9
157.9
188.8
169.4
163.6
128
116.5
108.5
86.1
94.8
189.7
174
167.8
142.2
157.9
143.3
136.3
95.8
138
119.1
182.3
157.5
147
106.2
121.7
125.8
123.8
145.3
131.6
143.5
117.6
101.6
94.8
109.7
113.4
106.2
83.6
91
85.2
51.3
61.4
54.8
54.1
59.9
59.9
55.9
92.9
108.5
100.6
61.5
61
83.1
51.6
52.4
45.8
40.7
22.7
22
29.1
23.4
36.4
39.3
54.9
28.2
23.8
22.1
34.3
26.5
3.9
10
27.8
12.5
21.8
8.6
23.5
19.3
8.2
1.6
2.5
0.2
0.5
10.9
1.8
0.8
0.2
4.8
8.4
1.5
7
9.2
7.6
23.1
20.8
4.9
11.3
28.9
31.7
26.7
40.7
42.7
58.5
89.2
76.9
73.6
124
118.4
110.7
136.6
116.6
129.1
169.6
173.2
155.3
201.3
192.1
165
130.3
157.4
175.2
164.6
200.7
187.2
158
235.8
253.8
210.9
239.4
202.5
164.9
190.7
196
175.3
171.5
191.4
200.2
201.2
181.5
152.3
187.6
217.4
143.1
185.7
163.3
172
168.7
149.6
199.6
145.2
111.4
124
125
146.3
106
102.2
122
119.6
110.2
121.7
134.1
127.2
82.8
89.6
85.6
57.9
46.1
53
61.4
51
77.4
70.2
55.8
63.6
37.7
32.6
39.9
38.7
50.3
45.6
46.4
43.7
42
21.8
21.8
51.3
39.5
26.9
23.2
19.8
24.4
17.1
29.3
43
35.9
19.6
33.2
38.8
35.3
23.4
14.9
15.3
17.7
16.5
8.6
9.5
9.1
3.1
9.3
4.7
6.1
7.4
15.1
17.5
14.3
11.7
6.8
24.1
15.9
11.9
8.9
16.8
20.1
15.8
17
28.2
24.4
25.3
48.7
45.3
47.7
56.7
51.2
50.2
57.2
57.2
70.4
110.9
93.6
111.8
69.5
86.5
67.3
91.5
107.2
76.8
88.2
94.3
126.4
121.8
111.9
92.2
81.2
127.2
110.3
96.1
109.3
117.2
107.7
86
109.8
104.4
120.5
135.8
106.8
120
106
96.8
98
91.3
95.7
93.5
97.9
111.5
127.8
102.9
109.5
127.5
106.8
112.5
93
99.5
86.6
95.2
83.5
91.3
79
60.7
71.8
57.5
49.8
81
61.4
50.2
51.7
63.2
82.2
61.5
88.4
80.1
63.2
80.5
88
76.5
76.8
64
61.3
41.6
45.3
43.4
42.9
46
57.7
42.4
39.5
23.1
25.6
59.3
30.7
23.9
23.3
27.6
26
21.3
40.3
39.5
36
55.8
33.6
40.2
47.1
25
20.5
18.9
11.5
11.5
5.1
9
11.4
28.2
39.7
13.9
9.1
19.4
7.8
8.1
4.3
21.9
18.8
12.4
12.2
1.9
16.4
13.5
20.6
5.2
15.3
16.4
23.1
8.7
12.9
18.6
38.5
21.4
30.1
44
43.8
29.1
43.2
51.9
93.6
76.5
99.7
82.7
95.1
70.4
58.1
138.2
125.1
97.9
122.7
166.6
137.5
138
101.5
134.4
149.5
159.4
142.2
188.4
186.2
183.3
176.3
159.6
155
126.2
164.1
179.9
157.3
136.3
135.4
155
164.7
147.9
174.4
114
141.3
135.5
156.4
127.5
90.9
143.8
158.7
167.3
162.4
137.5
150.1
111.2
163.6
153.8
122
82.2
110.4
106.1
107.6
118.8
94.7
98.1
127
84.3
51
66.5
80.7
99.2
91.1
82.2
71.8
50.3
55.8
33.4
33.4
57
85.4
83.5
69.7
76.4
46.1
37.4
25.5
15.7
12
22.8
18.7
16.5
15.9
17.2
16.2
27.5
24.2
30.7
11.1
3.9
18.6
16.2
17.3
2.5
23.2
15.1
18.5
13.7
1.1
18.1
7.4
3.8
35.4
15.2
6.8
10.4
2.4
14.7
39.6
33
17.4
33
38.7
33.9
60.6
39.9
27.1
59
40
76.2
88
60.1
101.8
113.8
111.6
120.1
125.1
125.1
179.2
161.3
165.1
131.4
130.6
138.5
196.2
126.9
168.9
176.7
159.4
173
165.5
177.3
130.5
140.3
140.3
132.2
105.4
149.4
200.3
125.2
145.5
131.4
129.7
136.9
167.5
141.9
140
121.3
169.7
173.7
176.3
125.3
144.1
108.2
144.4
150
161.1
106.7
99.8
73.8
65.2
85.7
64.5
63.9
88.7
91.8
82.6
59.3
91
69.8
62.2
61.3
49.8
57.9
42.2
22.4
56.4
35.6
48.9
57.8
35.5
31.7
16.1
17.8
28
35.1
22.5
25.7
44
18
26.2
24.2
29.9
31.1
14
14.5
15.6
14.5
14.3
11.8
21.1
9
10
11.5
4.4
9.2
4.8
5.5
11.8
8.2
14.4
1.6
0.9
17.9
13.3
5.7
7.6
8.7
15.5
18.5
12.7
10.4
24.4
51.3
22.8
39
41.2
31.9
40.3
54.8
53.4
56.3
70.7
66.6
92.2
92.9
55.5
74
81.9
62
66.3
68.8
63.7
106.4
137.7
113.5
93.7
71.5
116.7
133.2
84.6
90.1
112.9
138.5
125.5
121.6
124.9
170.1
130.5
109.7
99.4
106.8
104.4
95.6
80.6
113.5
107.7
96.6
134
81.8
106.4
150.7
125.5
106.5
132.2
114.1
107.4
98.4
120.7
120.8
88.3
99.6
116.4
109.6
97.5
95.5
80.8
79.7
46
61.1
60
54.6
77.4
83.3
72.7
48.7
65.5
67.3
46.5
37.3
45.8
49.1
39.3
41.5
43.2
51.1
40.9
27.7
48
43.5
17.9
31.3
29.2
24.5
24.2
42.7
39.3
40.1
36.4
21.9
8.7
18
41.1
15.3
4.9
10.6
30.2
22.3
13.9
12.2
12.9
14.4
10.5
21.4
13.6
16.8
10.7
4.5
3.4
11.7
12.1
9.7
6
2.4
0.9
1.7
10.1
3.3
2.1
9.3
2.9
3.2
3.4
0.8
0.5
1.1
2.9
4.1
0.8
1.3
1.4
0.7
0.8
2.9
2.9
3.2
0
4.3
4.8
4.1
10.8
13.2
18.8
15.3
8
8.7
13.6
16.1
19.6
25.2
23.5
21.5
14.4
18.8
29.6
55.8
54.4
41.5
37
43.8
50.6
78
88
96.7
73
58.3
32.9
64.3
55.2
69
64.5
66.5
63
61.4
53.3
61.8
40.8
62.9
38
57.9
72.4
78.7
