# Supplementary material for: Predicting Physical Time Series Using Dynamic Ridge Polynomial Neural Networks
Source: PLoS One. 2014 Aug 26;9(8):e105766. doi: 10.1371/journal.pone.0105766 (PMC4144909; doi:10.1371/journal.pone.0105766)
Supplement: File S4 — heatwave. The heatwave data is a record of global temperatures over a period of a year by the US national oceanic and atmospheric administration. (TXT) [file pone.0105766.s004.txt]

85
84
91
83
89
87
69
73
81
82
64
72
77
79
84
86
87
87
87
73
81
83
88
90
88
88
86
92
89
85
77
66
86
90
91
90
76
77
84
88
89
89
85
81
91
87
91
91
91
89
91
80
90
97
99
103
104
101
102
99
98
94
95
97
98
98
100
98
98
99
91
95
97
97
99
95
95
99
101
104
109
104
102
101
100
103
101
102
104
106
107
108
112
112
113
109
99
105
106
101
103
95
96
102
94
92
99
96
92
79
87
88
89
89
89
89
94
92
93
93
94
96
95
101
102
104
104
102
98
105
83
91
94
93
93
77
60
66
77
82
79
87
93
95
93
86
95
93
90
71
78
72
75
